# Supplementary material for: Causal associations between modifiable risk factors and isolated REM sleep behavior disorder: a mendelian randomization study
Source: Front Neurol. 2024 Feb 7;15:1321216. doi: 10.3389/fneur.2024.1321216 (PMC10880103; doi:10.3389/fneur.2024.1321216)
Supplement: Supplementary file 2 [file Table_1.XLSX]

## Sheet: forward_exploration_mr results
The catalogue of supplementary tables
Supplementary Tables S1: Harmonized data for Harmonized data for forward MR analyses in the exploration cohort
Supplementary Tables S2: All the results of forward MR analyses in the exploration cohort.
Supplementary Tables S3: Heterogeneity analyses of forward MR analyses in the exploration cohort.
Supplementary Tables S4: Pleiotropy analyses of forward MR analyses in the exploration cohort.
Supplementary Tables S5: Leave_one_out results of forward MR analyses in the exploration cohort.
Supplementary Tables S6: Harmonized data for Harmonized data for forward MR analyses in the validation cohort
Supplementary Tables S7: All the results of forward MR analyses in the validation cohort.
Supplementary Tables S8: Heterogeneity analyses of forward MR analyses in the validation cohort.
Supplementary Tables S9: Pleiotropy analyses of forward MR analyses in the validation cohort.
Supplementary Tables S10: Leave_one_out results of forward MR analyses in the validation cohort.
Supplementary Tables S11: IVs selected for reverse MR analyses.
Supplementary Tables S12: Harmonized data for Harmonized data for reverse MR analyses.
Supplementary Tables S13: All the results of reverse MR analyses.
Supplementary Tables S14: Heterogeneity analyses of reverse MR analyses.
Supplementary Tables S15: Pleiotropy analyses of reverse MR analyses.
Supplementary Tables S16: Leave_one_out results of reverse MR analyses.
Supplementary Tables S17: Results of the colocalization analysis between the exposure factors and iRBD.
Supplementary Tables S18: Results of tait covariance analysis between psychiatric disorders and iRBD.
Supplementary Tables S19: Results of LDSC between psychiatric disorders and iRBD.
Supplementary Tables S20: Results of colocalization between psychiatric disorders and iRBD.

## Sheet: S1
Supplementary Tables S1: Harmonized data for forward MR analyses in the exploration cohort.
Exposure	Outcome	SNP	Effect_allele	Other_allele	Chr	Pos	Beta	Se	Eaf	P	R²	F	Fmean
Standing height	iRBD	rs10010325	A	C	4	106106353	0.0219746	0.00130578	0.484567	1.5e-63	0.000241211	111.454	54.5805
Standing height	iRBD	rs10011137	G	A	4	56498199	0.00889408	0.00131632	0.559232	1.4e-11	3.9e-05	18.0154	54.5805
Standing height	iRBD	rs10031777	C	T	4	48498290	0.0127793	0.00130223	0.503003	9.9e-23	8.17e-05	37.7222	54.5805
Standing height	iRBD	rs1004982	C	T	15	51613811	-0.0125604	0.00134797	0.383694	1.2e-20	7.46e-05	34.4702	54.5805
Standing height	iRBD	rs10059884	A	C	5	32832474	-0.0272971	0.00132891	0.596197	9.3e-94	0.000358775	165.795	54.5805
Standing height	iRBD	rs10061757	C	G	5	56086805	0.0133108	0.00137177	0.652792	2.9e-22	8.03e-05	37.1049	54.5805
Standing height	iRBD	rs10082476	G	A	10	124164654	-0.0185987	0.00152018	0.246683	2e-34	0.000128562	59.3965	54.5805
Standing height	iRBD	rs10098103	C	T	8	23397081	-0.010138	0.00152761	0.243018	3.2e-11	3.78e-05	17.469	54.5805
Standing height	iRBD	rs10105330	T	C	8	58136501	0.0147157	0.00221217	0.096945	2.9e-11	3.79e-05	17.5162	54.5805
Standing height	iRBD	rs10114341	C	T	9	96919182	0.00855366	0.00131835	0.440289	8.7e-11	3.61e-05	16.6588	54.5805
Standing height	iRBD	rs10114881	C	T	9	76676071	0.00811157	0.00140559	0.316802	7.9e-09	2.85e-05	13.1577	54.5805
Standing height	iRBD	rs10123659	G	T	9	83235735	0.0126909	0.00188947	0.138786	1.9e-11	3.85e-05	17.7861	54.5805
Standing height	iRBD	rs10129429	A	G	14	92430831	-0.0217387	0.00132933	0.423775	4.1e-60	0.000230794	106.639	54.5805
Standing height	iRBD	rs10131337	T	C	14	37144516	0.0144346	0.00153474	0.244243	5.2e-21	7.69e-05	35.5361	54.5805
Standing height	iRBD	rs1013495	T	C	10	81140253	-0.0214739	0.00131482	0.457301	5.8e-60	0.000228883	105.756	54.5805
Standing height	iRBD	rs10139746	G	A	14	75040338	-0.0149366	0.00131883	0.54866	9.8e-30	0.000110494	51.0483	54.5805
Standing height	iRBD	rs10155941	C	T	7	134422732	-0.0116492	0.0013099	0.460683	5.9e-19	6.74e-05	31.1524	54.5805
Standing height	iRBD	rs10165255	G	A	2	10199601	-0.0163525	0.00131152	0.558397	1.1e-35	0.000131878	60.929	54.5805
Standing height	iRBD	rs10181220	T	C	2	20035567	-0.00841115	0.00131869	0.408776	1.8e-10	3.42e-05	15.7974	54.5805
Standing height	iRBD	rs1020048	C	A	9	86666993	-0.0174125	0.00168128	0.809093	3.9e-25	9.37e-05	43.2719	54.5805
Standing height	iRBD	rs10202701	T	C	2	232328681	0.0186846	0.00130659	0.541621	2.2e-46	0.000173348	80.0915	54.5805
Standing height	iRBD	rs10207736	T	A	2	217863554	0.0126352	0.0014024	0.31377	2.1e-19	6.88e-05	31.7613	54.5805
Standing height	iRBD	rs10221274	T	G	17	68093498	-0.011654	0.00135112	0.403015	6.4e-18	6.54e-05	30.1916	54.5805
Standing height	iRBD	rs10233251	G	A	7	46211533	0.0201774	0.00202269	0.119342	2e-23	8.56e-05	39.5359	54.5805
Standing height	iRBD	rs10241336	C	T	7	19610215	-0.0147019	0.00135147	0.631084	1.5e-27	0.000100645	46.4974	54.5805
Standing height	iRBD	rs10248846	A	G	7	101733647	-0.0162727	0.002733	0.060807	2.6e-09	3.02e-05	13.9722	54.5805
Standing height	iRBD	rs10253161	G	A	7	46996392	-0.00819728	0.00143497	0.29267	1.1e-08	2.78e-05	12.8521	54.5805
Standing height	iRBD	rs10283100	G	A	8	120596023	0.0314181	0.00285863	0.9445	4.2e-28	0.000103487	47.8104	54.5805
Standing height	iRBD	rs10401891	T	C	19	4962848	-0.0201602	0.0014045	0.325542	1e-46	0.000178477	82.4617	54.5805
Standing height	iRBD	rs1042838	A	C	11	100933412	-0.00999404	0.00175926	0.165796	1.3e-08	2.76e-05	12.7633	54.5805
Standing height	iRBD	rs1043413	G	C	19	41939297	0.0191614	0.00134541	0.388615	5e-46	0.000174469	80.6098	54.5805
Standing height	iRBD	rs1043463	T	A	2	32843295	-0.00930946	0.00148502	0.632507	3.6e-10	4.03e-05	18.6125	54.5805
Standing height	iRBD	rs1043547	T	G	14	93406789	-0.0119203	0.00153287	0.25062	7.5e-15	5.34e-05	24.6569	54.5805
Standing height	iRBD	rs1044299	T	C	1	176811873	0.0214915	0.00130623	0.546034	8e-61	0.000228985	105.803	54.5805
Standing height	iRBD	rs10498672	G	C	6	7797840	0.0201025	0.00170145	0.175595	3.3e-32	0.000116999	54.0539	54.5805
Standing height	iRBD	rs1050969	C	T	8	103661730	0.031159	0.00515171	0.017473	1.5e-09	3.33e-05	15.3999	54.5805
Standing height	iRBD	rs1051547	C	T	16	19279380	-0.00962221	0.00133294	0.561563	5.2e-13	4.56e-05	21.0619	54.5805
Standing height	iRBD	rs1052256	G	A	1	172363488	0.0193679	0.00165913	0.187861	1.7e-31	0.000114462	52.8816	54.5805
Standing height	iRBD	rs1056173	A	G	7	5364041	-0.0176427	0.00207092	0.113107	1.6e-17	6.24e-05	28.8497	54.5805
Standing height	iRBD	rs1065368	C	T	16	1036860	0.0127506	0.00134749	0.471824	3e-21	8.1e-05	37.435	54.5805
Standing height	iRBD	rs10748128	T	G	12	69827658	0.0257921	0.0013728	0.344563	9.5e-79	0.000300471	138.844	54.5805
Standing height	iRBD	rs10756792	T	C	9	16726119	0.0134419	0.00150166	0.742902	3.5e-19	6.9e-05	31.8863	54.5805
Standing height	iRBD	rs10770705	C	A	12	20857467	-0.0152113	0.00137879	0.66273	2.7e-28	0.000103437	47.7876	54.5805
Standing height	iRBD	rs10773083	T	G	12	124791650	-0.0167543	0.00139192	0.645243	2.3e-33	0.00012851	59.3726	54.5805
Standing height	iRBD	rs10775348	G	A	16	88806348	0.0189637	0.00144064	0.703719	1.4e-39	0.000149961	69.2847	54.5805
Standing height	iRBD	rs10789401	G	A	1	42081111	-0.00996766	0.00138799	0.676322	6.9e-13	4.35e-05	20.0953	54.5805
Standing height	iRBD	rs10826579	A	G	10	29491536	-0.0137741	0.00185607	0.152964	1.2e-13	4.92e-05	22.7123	54.5805
Standing height	iRBD	rs10831284	A	G	11	94667964	-0.0121675	0.00194698	0.870718	4.1e-10	3.33e-05	15.3977	54.5805
Standing height	iRBD	rs10832961	G	C	11	18653957	-0.015509	0.00152973	0.758154	3.7e-24	8.82e-05	40.7498	54.5805
Standing height	iRBD	rs10840242	C	T	11	9474382	0.00954039	0.00131179	0.503893	3.5e-13	4.55e-05	21.0227	54.5805
Standing height	iRBD	rs10861678	A	G	12	107319661	-0.015574	0.00147677	0.265789	5.3e-26	9.47e-05	43.7343	54.5805
Standing height	iRBD	rs10874746	C	T	1	93323971	0.0157216	0.00136413	0.656573	9.9e-31	0.000111466	51.4971	54.5805
Standing height	iRBD	rs10901216	A	G	9	133471891	-0.0218278	0.00137391	0.347973	7.7e-57	0.000216203	99.896	54.5805
Standing height	iRBD	rs10916606	T	C	1	224570425	0.0165895	0.00158945	0.787861	1.7e-25	9.2e-05	42.5011	54.5805
Standing height	iRBD	rs10922478	G	A	1	89144053	0.0189841	0.00130635	0.565479	7.6e-48	0.000177108	81.829	54.5805
Standing height	iRBD	rs10923724	T	C	1	119546842	0.00948975	0.00131261	0.568101	4.8e-13	4.42e-05	20.4155	54.5805
Standing height	iRBD	rs10943915	T	A	6	83617970	0.0106931	0.00142534	0.297278	6.3e-14	4.78e-05	22.0697	54.5805
Standing height	iRBD	rs10945540	A	G	6	158738975	-0.0148538	0.0013739	0.664795	3e-27	9.83e-05	45.4296	54.5805
Standing height	iRBD	rs10948	T	G	19	10754905	-0.0174758	0.00139001	0.663596	3e-36	0.000136354	62.9972	54.5805
Standing height	iRBD	rs10953083	A	C	7	92657034	0.0102163	0.00131805	0.445753	9.1e-15	5.16e-05	23.8249	54.5805
Standing height	iRBD	rs10980706	T	G	9	113803627	-0.0160075	0.00152561	0.243752	9.3e-26	9.45e-05	43.6439	54.5805
Standing height	iRBD	rs10989088	A	G	9	98823407	0.00984569	0.00145673	0.281323	1.4e-11	3.92e-05	18.108	54.5805
Standing height	iRBD	rs10995319	C	T	10	52762887	-0.0140418	0.00154754	0.234453	1.2e-19	7.08e-05	32.6984	54.5805
Standing height	iRBD	rs11001271	A	G	10	76822260	0.00832546	0.00150599	0.25369	3.2e-08	2.62e-05	12.1248	54.5805
Standing height	iRBD	rs11049708	C	T	12	28697814	-0.02959	0.0014357	0.292525	2.2e-94	0.000362405	167.473	54.5805
Standing height	iRBD	rs11058226	C	T	12	122938958	0.0160921	0.00149085	0.742115	3.7e-27	9.91e-05	45.7919	54.5805
Standing height	iRBD	rs11088114	A	C	21	30612396	0.0133054	0.00215385	0.10653	6.5e-10	3.37e-05	15.5685	54.5805
Standing height	iRBD	rs11122824	T	A	2	121591475	0.012421	0.00168823	0.816544	1.9e-13	4.62e-05	21.3534	54.5805
Standing height	iRBD	rs11129108	C	T	3	23179483	0.00750992	0.00134127	0.610254	2.2e-08	2.68e-05	12.3936	54.5805
Standing height	iRBD	rs11141738	T	C	9	89910210	-0.0124312	0.00154544	0.232993	8.7e-16	5.52e-05	25.5162	54.5805
Standing height	iRBD	rs11144782	G	C	9	78795213	-0.0118348	0.00172767	0.174583	7.4e-12	4.04e-05	18.6482	54.5805
Standing height	iRBD	rs11152363	A	G	18	53057188	0.011541	0.00170482	0.18638	1.3e-11	4.04e-05	18.6616	54.5805
Standing height	iRBD	rs11167487	C	T	5	149301335	0.0123317	0.00179552	0.156187	6.5e-12	4.01e-05	18.5173	54.5805
Standing height	iRBD	rs111738917	A	G	4	106240476	-0.0288115	0.00408121	0.026181	1.7e-12	4.23e-05	19.5541	54.5805
Standing height	iRBD	rs11196169	G	A	10	114721237	-0.00785155	0.00133834	0.527333	4.4e-09	3.07e-05	14.1967	54.5805
Standing height	iRBD	rs11198898	C	A	10	121118492	-0.0202846	0.00154441	0.763223	2.1e-39	0.000148715	68.7087	54.5805
Standing height	iRBD	rs11205303	C	T	1	149906413	0.0343588	0.00132152	0.406554	5e-149	0.000569646	263.297	54.5805
Standing height	iRBD	rs11209173	A	G	1	68369950	-0.00829042	0.00145688	0.275705	1.3e-08	2.75e-05	12.6808	54.5805
Standing height	iRBD	rs112153300	A	G	21	47547474	0.0241257	0.00231852	0.08903	2.3e-25	9.44e-05	43.6179	54.5805
Standing height	iRBD	rs11217863	A	G	11	120293138	-0.0222611	0.00204458	0.116091	1.3e-27	0.000101702	46.9858	54.5805
Standing height	iRBD	rs11221158	T	C	11	127980209	-0.0120672	0.00156702	0.225284	1.4e-14	5.08e-05	23.4818	54.5805
Standing height	iRBD	rs11245333	A	C	10	126383088	0.0154443	0.00133681	0.404943	7.1e-31	0.000114953	53.1082	54.5805
Standing height	iRBD	rs112471207	T	C	2	172415930	-0.0158455	0.00150518	0.246621	6.5e-26	9.33e-05	43.1041	54.5805
Standing height	iRBD	rs11259936	C	A	15	84580582	0.0357708	0.00130775	0.522781	1e-164	0.000638447	295.118	54.5805
Standing height	iRBD	rs112635811	T	C	11	1930713	-0.0142212	0.00244067	0.084468	5.7e-09	3.13e-05	14.4502	54.5805
Standing height	iRBD	rs113595815	G	T	15	86071450	-0.0200277	0.00293164	0.052292	8.4e-12	3.98e-05	18.3659	54.5805
Standing height	iRBD	rs113851505	T	C	16	341988	-0.00927822	0.00169888	0.183974	4.7e-08	2.58e-05	11.9405	54.5805
Standing height	iRBD	rs11466399	A	G	1	218591623	0.0275801	0.00143604	0.286927	3.3e-82	0.000311263	143.832	54.5805
Standing height	iRBD	rs114784809	A	G	5	127674221	0.0313514	0.00418669	0.025391	7e-14	4.86e-05	22.4734	54.5805
Standing height	iRBD	rs11553764	T	C	12	104415244	0.0124731	0.00174189	0.169703	8e-13	4.38e-05	20.2541	54.5805
Standing height	iRBD	rs116211567	C	T	2	68425404	-0.0239078	0.00238485	0.080909	1.2e-23	8.5e-05	39.273	54.5805
Standing height	iRBD	rs11671106	T	C	19	46367025	-0.00829841	0.00137367	0.354434	1.5e-09	3.15e-05	14.558	54.5805
Standing height	iRBD	rs11681299	T	C	2	88901732	0.0224663	0.00143297	0.286715	2.1e-55	0.000206446	95.387	54.5805
Standing height	iRBD	rs116893322	A	G	15	85524628	0.016379	0.0018393	0.147805	5.3e-19	6.76e-05	31.2216	54.5805
Standing height	iRBD	rs11690176	A	G	2	242356887	-0.0111347	0.00139315	0.317904	1.3e-15	5.38e-05	24.8396	54.5805
Standing height	iRBD	rs1169738	A	G	12	121584410	0.0216198	0.00371777	0.031918	6.1e-09	2.89e-05	13.344	54.5805
Standing height	iRBD	rs11708067	G	A	3	123065778	-0.013468	0.00151846	0.242372	7.3e-19	6.66e-05	30.7749	54.5805
Standing height	iRBD	rs11708810	A	T	3	55500045	0.0143591	0.00151392	0.25078	2.4e-21	7.75e-05	35.7943	54.5805
Standing height	iRBD	rs11710894	T	C	3	112991959	-0.0121378	0.00174268	0.168578	3.3e-12	4.13e-05	19.0785	54.5805
Standing height	iRBD	rs11711770	G	A	3	43066768	-0.0142608	0.00173242	0.1709	1.8e-16	5.76e-05	26.6247	54.5805
Standing height	iRBD	rs11713042	C	T	3	41288004	0.0123825	0.00130505	0.473783	2.4e-21	7.65e-05	35.3197	54.5805
Standing height	iRBD	rs1171614	C	T	10	61469538	-0.0186864	0.00155615	0.769106	3.2e-33	0.000124017	57.2964	54.5805
Standing height	iRBD	rs11720869	A	G	3	185619716	0.00947484	0.00139009	0.668249	9.4e-12	3.98e-05	18.388	54.5805
Standing height	iRBD	rs11722554	A	G	4	5016883	-0.0319218	0.00341099	0.037916	8.1e-21	7.43e-05	34.3452	54.5805
Standing height	iRBD	rs11741562	G	T	5	79893662	0.00822685	0.00147084	0.278405	2.2e-08	2.72e-05	12.5624	54.5805
Standing height	iRBD	rs11743919	T	C	5	156754251	-0.011314	0.00158816	0.213761	1e-12	4.3e-05	19.8773	54.5805
Standing height	iRBD	rs11746047	T	C	5	123997308	0.0114831	0.00134815	0.379838	1.6e-17	6.21e-05	28.6993	54.5805
Standing height	iRBD	rs11747997	C	A	5	142790752	0.0115007	0.00139452	0.328764	1.6e-16	5.84e-05	26.9685	54.5805
Standing height	iRBD	rs11754773	G	A	6	34577257	0.0426973	0.00224063	0.093353	5.9e-81	0.000308601	142.602	54.5805
Standing height	iRBD	rs11774206	C	T	8	144375815	-0.015328	0.00153946	0.764036	2.4e-23	8.47e-05	39.1373	54.5805
Standing height	iRBD	rs11775903	G	A	8	25321076	0.00918727	0.00133411	0.399545	5.7e-12	4.05e-05	18.7094	54.5805
Standing height	iRBD	rs117793215	T	C	15	100535681	0.0277968	0.00370544	0.035384	6.3e-14	5.27e-05	24.3667	54.5805
Standing height	iRBD	rs1178172	C	T	7	18794541	0.0152921	0.00159485	0.212634	8.9e-22	7.83e-05	36.1743	54.5805
Standing height	iRBD	rs117829095	A	C	7	1932374	0.015465	0.00248074	0.077904	4.5e-10	3.44e-05	15.8735	54.5805
Standing height	iRBD	rs11783598	C	T	8	4798388	0.008088	0.00131526	0.53242	7.8e-10	3.26e-05	15.0463	54.5805
Standing height	iRBD	rs1179947	A	G	12	122442444	-0.00973182	0.00158282	0.782563	7.8e-10	3.22e-05	14.8894	54.5805
Standing height	iRBD	rs118173451	C	T	22	28356600	-0.0545347	0.00530716	0.016152	9.1e-25	9.45e-05	43.6681	54.5805
Standing height	iRBD	rs11857726	A	G	15	41530359	-0.0138048	0.00134912	0.379428	1.4e-24	8.97e-05	41.4614	54.5805
Standing height	iRBD	rs11877685	A	G	18	41880210	-0.0115027	0.00183117	0.155786	3.4e-10	3.48e-05	16.0775	54.5805
Standing height	iRBD	rs11898716	G	A	2	241828311	0.0108291	0.00143669	0.708074	4.8e-14	4.85e-05	22.3965	54.5805
Standing height	iRBD	rs11947952	G	C	4	144252964	0.00852434	0.00135555	0.63615	3.2e-10	3.36e-05	15.5396	54.5805
Standing height	iRBD	rs11955153	C	T	5	170864548	-0.0232208	0.00153826	0.235789	1.7e-51	0.000194322	89.7839	54.5805
Standing height	iRBD	rs11957435	C	T	5	122657858	-0.0121185	0.001616	0.209912	6.4e-14	4.87e-05	22.5037	54.5805
Standing height	iRBD	rs11998884	T	C	9	33684436	0.0188111	0.00274739	0.06181	7.5e-12	4.1e-05	18.9591	54.5805
Standing height	iRBD	rs12051048	A	C	16	783864	0.026557	0.00155556	0.231912	2.4e-65	0.000251259	116.098	54.5805
Standing height	iRBD	rs12055151	A	T	5	50418925	-0.00910456	0.00137766	0.656867	3.9e-11	3.74e-05	17.2622	54.5805
Standing height	iRBD	rs12103006	G	A	16	24726237	0.0120475	0.00132582	0.569082	1e-19	7.12e-05	32.8865	54.5805
Standing height	iRBD	rs12126112	T	C	1	85730595	-0.00910344	0.00159907	0.207655	1.2e-08	2.73e-05	12.598	54.5805
Standing height	iRBD	rs12130046	A	G	1	67444043	-0.0168305	0.00183173	0.148513	4e-20	7.16e-05	33.0972	54.5805
Standing height	iRBD	rs12130750	C	T	1	200208417	0.0088774	0.00132347	0.409005	2e-11	3.81e-05	17.6004	54.5805
Standing height	iRBD	rs12132534	G	C	1	147098986	0.0107798	0.00185464	0.142706	6.2e-09	2.84e-05	13.135	54.5805
Standing height	iRBD	rs12148447	T	C	15	38366667	-0.0245162	0.00378919	0.032582	9.8e-11	3.79e-05	17.504	54.5805
Standing height	iRBD	rs12185993	A	T	3	188565410	0.0102095	0.00156191	0.22679	6.3e-11	3.66e-05	16.8877	54.5805
Standing height	iRBD	rs12209223	A	C	6	76164589	0.0313272	0.00215756	0.10134	9.1e-48	0.000178751	82.5886	54.5805
Standing height	iRBD	rs12342779	G	T	9	119122437	-0.0308688	0.00162959	0.201908	5.1e-80	0.000307097	141.907	54.5805
Standing height	iRBD	rs12348423	C	A	9	4740251	-0.0131373	0.00150753	0.250398	2.9e-18	6.48e-05	29.9313	54.5805
Standing height	iRBD	rs12362444	A	G	11	45278317	-0.00855126	0.00131951	0.55602	9.1e-11	3.61e-05	16.6783	54.5805
Standing height	iRBD	rs12406530	G	A	1	113117213	-0.016474	0.00160661	0.206441	1.1e-24	8.89e-05	41.0804	54.5805
Standing height	iRBD	rs12452505	G	C	17	63556402	-0.0298046	0.00187781	0.142356	9.9e-57	0.00021691	100.223	54.5805
Standing height	iRBD	rs12452590	G	T	17	60720058	0.0129203	0.00137636	0.361744	6.2e-21	7.71e-05	35.6121	54.5805
Standing height	iRBD	rs12459155	G	C	19	4774475	-0.0135334	0.00195153	0.130694	4.1e-12	4.16e-05	19.2258	54.5805
Standing height	iRBD	rs12466227	G	A	2	60148940	-0.0102371	0.00130612	0.548468	4.6e-15	5.19e-05	23.9795	54.5805
Standing height	iRBD	rs12478285	A	G	2	109051753	0.00801252	0.00131266	0.426287	1e-09	3.14e-05	14.5068	54.5805
Standing height	iRBD	rs12483653	T	C	21	17355049	-0.0129415	0.00160957	0.78055	9e-16	5.74e-05	26.5066	54.5805
Standing height	iRBD	rs12497944	A	G	3	24044111	-0.0110169	0.00150698	0.250397	2.7e-13	4.56e-05	21.0485	54.5805
Standing height	iRBD	rs12517974	C	A	5	137744369	0.010044	0.00171827	0.173538	5.1e-09	2.89e-05	13.368	54.5805
Standing height	iRBD	rs12552167	T	C	9	139322927	0.0175781	0.00144744	0.284014	6.2e-34	0.000125666	58.0585	54.5805
Standing height	iRBD	rs12584892	T	C	13	73624534	-0.0130725	0.00172305	0.178344	3.3e-14	5.01e-05	23.1372	54.5805
Standing height	iRBD	rs12586289	T	G	14	55262780	0.0126157	0.00132618	0.56986	1.9e-21	7.8e-05	36.0461	54.5805
Standing height	iRBD	rs12592845	T	C	15	48684958	-0.0251655	0.00228515	0.089884	3.3e-28	0.000103614	47.8694	54.5805
Standing height	iRBD	rs12622270	C	T	2	164449314	-0.0104133	0.00173992	0.167122	2.2e-09	3.02e-05	13.9453	54.5805
Standing height	iRBD	rs12645070	A	G	4	57770106	0.0242564	0.00168398	0.183238	4.9e-47	0.000176114	81.3698	54.5805
Standing height	iRBD	rs12648093	G	A	4	123838758	-0.0136056	0.0014965	0.745477	9.8e-20	7.02e-05	32.4527	54.5805
Standing height	iRBD	rs12668269	T	A	7	65779510	0.00998126	0.00145718	0.278129	7.4e-12	4e-05	18.4806	54.5805
Standing height	iRBD	rs12669267	T	C	7	73304636	-0.0176304	0.00194562	0.133088	1.3e-19	7.17e-05	33.1354	54.5805
Standing height	iRBD	rs12813930	C	T	12	120950713	-0.0126495	0.00161763	0.203731	5.3e-15	5.19e-05	23.9833	54.5805
Standing height	iRBD	rs12868316	T	C	13	113878523	0.00931154	0.00157269	0.225036	3.2e-09	3.02e-05	13.9705	54.5805
Standing height	iRBD	rs12903939	A	G	15	101641034	-0.0114684	0.00162458	0.296162	1.7e-12	5.48e-05	25.3311	54.5805
Standing height	iRBD	rs12924101	C	A	16	89862906	-0.0133876	0.00168415	0.186072	1.9e-15	5.43e-05	25.0795	54.5805
Standing height	iRBD	rs12952981	A	G	17	79409189	0.0122798	0.00136916	0.355344	3e-19	6.91e-05	31.9163	54.5805
Standing height	iRBD	rs12966785	A	G	18	22858941	-0.0116103	0.00135353	0.381975	9.7e-18	6.36e-05	29.4021	54.5805
Standing height	iRBD	rs12968652	A	G	18	46501070	-0.014194	0.00135828	0.398207	1.5e-25	9.66e-05	44.6098	54.5805
Standing height	iRBD	rs12982509	C	T	19	3412057	0.0181866	0.00158573	0.220759	1.9e-30	0.000113795	52.5734	54.5805
Standing height	iRBD	rs12985850	A	G	19	2155042	0.0250589	0.00134598	0.401088	2.3e-77	0.000301687	139.406	54.5805
Standing height	iRBD	rs13014796	A	G	2	200321050	-0.0170775	0.00173772	0.169176	8.6e-23	8.2e-05	37.8752	54.5805
Standing height	iRBD	rs13168903	G	T	5	158517233	-0.00800838	0.00132421	0.414828	1.5e-09	3.11e-05	14.3839	54.5805
Standing height	iRBD	rs1317867	G	A	17	21276114	0.0185562	0.00131971	0.511926	6.6e-45	0.000172068	79.5003	54.5805
Standing height	iRBD	rs13178887	C	T	5	88355993	-0.0200087	0.00133714	0.386875	1.3e-50	0.000189927	87.7532	54.5805
Standing height	iRBD	rs13179048	A	C	5	95542726	0.0122048	0.00141224	0.306872	5.5e-18	6.34e-05	29.274	54.5805
Standing height	iRBD	rs13226864	A	G	7	100499315	0.0116434	0.00168352	0.183354	4.6e-12	4.06e-05	18.7553	54.5805
Standing height	iRBD	rs13251736	C	T	8	32291790	-0.0183806	0.00300147	0.0507	9.1e-10	3.25e-05	15.0234	54.5805
Standing height	iRBD	rs13334364	C	T	16	67332365	-0.0254216	0.00249115	0.075089	1.9e-24	8.98e-05	41.471	54.5805
Standing height	iRBD	rs13340461	T	C	6	41924278	0.0179591	0.00145485	0.274747	5.2e-35	0.000128535	59.3841	54.5805
Standing height	iRBD	rs13406427	G	C	2	46878351	0.0115864	0.00146473	0.267148	2.6e-15	5.26e-05	24.2835	54.5805
Standing height	iRBD	rs13412980	A	C	2	1545231	-0.00985618	0.00170219	0.176471	7e-09	2.82e-05	13.0438	54.5805
Standing height	iRBD	rs1352982	G	A	10	25332461	0.0100862	0.00135821	0.36734	1.1e-13	4.73e-05	21.8443	54.5805
Standing height	iRBD	rs1353778	T	A	3	134088443	-0.00852307	0.00133957	0.614449	2e-10	3.44e-05	15.9	54.5805
Standing height	iRBD	rs136029	A	G	22	46236425	0.0119752	0.00133995	0.413605	4e-19	6.96e-05	32.1362	54.5805
Standing height	iRBD	rs138198562	C	T	12	46429309	0.0217132	0.00311052	0.048489	2.9e-12	4.35e-05	20.0977	54.5805
Standing height	iRBD	rs138548025	C	T	4	135114664	0.0194099	0.00331261	0.044957	4.6e-09	3.24e-05	14.9453	54.5805
Standing height	iRBD	rs138937927	T	C	16	51095561	-0.0449331	0.00430641	0.025628	1.7e-25	0.000100833	46.5843	54.5805
Standing height	iRBD	rs1393421	A	G	15	38369210	0.0159563	0.00269382	0.936952	3.2e-09	3.01e-05	13.896	54.5805
Standing height	iRBD	rs1395602	C	A	16	4911239	0.00983951	0.00131694	0.48406	7.9e-14	4.84e-05	22.3403	54.5805
Standing height	iRBD	rs140182288	T	C	1	2226159	0.0234688	0.00420287	0.026695	2.4e-08	2.86e-05	13.222	54.5805
Standing height	iRBD	rs140753094	A	C	1	40641118	0.0149373	0.00196963	0.124412	3.4e-14	4.86e-05	22.4569	54.5805
Standing height	iRBD	rs1415701	A	G	6	130345835	-0.0314558	0.00148201	0.267544	5.6e-100	0.0003878	179.213	54.5805
Standing height	iRBD	rs1420150	G	C	7	33321872	-0.00956276	0.0015813	0.217195	1.5e-09	3.11e-05	14.365	54.5805
Standing height	iRBD	rs142190120	T	C	2	219953832	-0.0460584	0.00582691	0.012999	2.7e-15	5.44e-05	25.1473	54.5805
Standing height	iRBD	rs143840904	T	C	11	2813322	-0.103446	0.00485719	0.019757	1.2e-100	0.000414488	191.551	54.5805
Standing height	iRBD	rs144351518	G	A	4	1893651	-0.0364062	0.00380837	0.032685	1.2e-21	8.38e-05	38.7192	54.5805
Standing height	iRBD	rs1443536	G	A	4	82174165	0.031917	0.00141688	0.30494	2.3e-112	0.000431828	199.568	54.5805
Standing height	iRBD	rs1443749	T	C	7	121960438	0.01181	0.00135269	0.366012	2.5e-18	6.47e-05	29.9039	54.5805
Standing height	iRBD	rs1443930	G	T	8	109012769	0.00803607	0.0014314	0.663783	2e-08	2.88e-05	13.3158	54.5805
Standing height	iRBD	rs145873050	T	G	1	150766213	-0.0255731	0.00404411	0.027005	2.6e-10	3.44e-05	15.8767	54.5805
Standing height	iRBD	rs146381464	A	C	3	51463177	0.0798442	0.00438388	0.02298	4.1e-74	0.000286266	132.278	54.5805
Standing height	iRBD	rs1468177	C	T	22	30544559	0.010722	0.00137294	0.361212	5.7e-15	5.31e-05	24.5085	54.5805
Standing height	iRBD	rs146851424	C	A	13	50377910	0.0943173	0.00455703	0.021614	3.7e-95	0.000376234	173.866	54.5805
Standing height	iRBD	rs147110934	T	G	19	55993436	-0.0662951	0.00425986	0.024305	1.3e-54	0.00020845	96.3133	54.5805
Standing height	iRBD	rs147176253	A	G	16	3946485	-0.0183888	0.00274233	0.063619	2e-11	4.03e-05	18.6117	54.5805
Standing height	iRBD	rs1472565	C	T	1	19755030	-0.0150252	0.00130066	0.46706	7.2e-31	0.000112388	51.9234	54.5805
Standing height	iRBD	rs1474647	T	C	1	22441865	-0.0133275	0.0013037	0.551059	1.6e-24	8.79e-05	40.6019	54.5805
Standing height	iRBD	rs147472851	A	G	14	36245495	0.0128882	0.00151727	0.257217	2e-17	6.35e-05	29.3222	54.5805
Standing height	iRBD	rs1490384	T	C	6	126851160	0.032697	0.00129566	0.50007	1.6e-140	0.000534547	247.065	54.5805
Standing height	iRBD	rs1490819	T	C	5	67099798	0.0162271	0.00177869	0.162067	7.3e-20	7.15e-05	33.04	54.5805
Standing height	iRBD	rs149290349	A	G	2	43451957	0.0141698	0.00249271	0.074709	1.3e-08	2.78e-05	12.8237	54.5805
Standing height	iRBD	rs149802978	G	C	5	102346866	-0.0218764	0.00292927	0.052507	8.1e-14	4.76e-05	21.9983	54.5805
Standing height	iRBD	rs150095746	G	A	8	76486799	0.0225464	0.00396379	0.029312	1.3e-08	2.89e-05	13.3633	54.5805
Standing height	iRBD	rs1512104	A	G	4	26021310	0.00890924	0.00159757	0.210996	2.5e-08	2.64e-05	12.2087	54.5805
Standing height	iRBD	rs151305167	T	C	2	5832142	-0.0142065	0.00217822	0.098453	6.9e-11	3.58e-05	16.5512	54.5805
Standing height	iRBD	rs1513572	C	T	4	21850305	0.00745457	0.00134372	0.378205	2.9e-08	2.61e-05	12.0741	54.5805
Standing height	iRBD	rs1514134	C	T	1	56116513	-0.00915765	0.00133489	0.385063	6.9e-12	3.97e-05	18.3472	54.5805
Standing height	iRBD	rs1524065	A	C	7	38126589	0.0161542	0.00137038	0.653528	4.5e-32	0.000118177	54.5981	54.5805
Standing height	iRBD	rs1531851	C	T	2	20694122	-0.00829137	0.00147785	0.261307	2e-08	2.65e-05	12.2603	54.5805
Standing height	iRBD	rs1545552	G	A	2	33360338	0.0237003	0.00143413	0.708678	2.4e-61	0.000231932	107.165	54.5805
Standing height	iRBD	rs1563387	T	G	8	121179924	-0.00831581	0.00136476	0.379581	1.1e-09	3.26e-05	15.0465	54.5805
Standing height	iRBD	rs1569364	T	C	8	116629732	-0.0113582	0.00132553	0.559979	1e-17	6.36e-05	29.3707	54.5805
Standing height	iRBD	rs1573891	C	G	15	99186488	-0.0339015	0.00179921	0.158554	3.4e-79	0.00030667	141.709	54.5805
Standing height	iRBD	rs1574220	C	T	5	314518	0.0220335	0.00241534	0.080908	7.4e-20	7.22e-05	33.3558	54.5805
Standing height	iRBD	rs1593071	C	A	5	42786309	-0.0181821	0.0013104	0.452827	8.9e-44	0.000163823	75.6901	54.5805
Standing height	iRBD	rs1599473	T	G	8	120475358	-0.0199866	0.00152862	0.243616	4.6e-39	0.000147216	68.0163	54.5805
Standing height	iRBD	rs1624841	T	C	18	7556208	0.0103182	0.00168092	0.189407	8.3e-10	3.27e-05	15.1023	54.5805
Standing height	iRBD	rs1679910	A	G	1	53582321	0.00900739	0.0013179	0.43707	8.2e-12	3.99e-05	18.4435	54.5805
Standing height	iRBD	rs16824590	A	G	2	203137347	-0.0157893	0.00203714	0.114179	9.1e-15	5.04e-05	23.2972	54.5805
Standing height	iRBD	rs16905189	G	C	8	135598132	-0.0274204	0.0013622	0.366803	4.1e-90	0.00034926	161.396	54.5805
Standing height	iRBD	rs16928433	A	G	12	1546814	-0.0135168	0.00205824	0.113665	5.1e-11	3.68e-05	17.0064	54.5805
Standing height	iRBD	rs16942323	C	T	15	89383764	-0.0926082	0.00404404	0.026897	4.7e-116	0.000448943	207.482	54.5805
Standing height	iRBD	rs16951879	T	C	17	1969912	0.0332192	0.0046744	0.019924	1.2e-12	4.31e-05	19.9093	54.5805
Standing height	iRBD	rs17034560	A	G	1	10229158	0.0199313	0.00343081	0.037123	6.3e-09	2.84e-05	13.1196	54.5805
Standing height	iRBD	rs17038164	C	T	1	118862669	-0.0306447	0.00148262	0.256793	6.5e-95	0.000358454	165.647	54.5805
Standing height	iRBD	rs17038954	T	C	2	1645673	0.0199328	0.00268698	0.062856	1.2e-13	4.68e-05	21.6239	54.5805
Standing height	iRBD	rs17148514	T	C	11	85526399	-0.0135592	0.00153714	0.241691	1.1e-18	6.74e-05	31.1334	54.5805
Standing height	iRBD	rs17157112	G	T	7	28779946	-0.0162004	0.00131283	0.470644	5.5e-35	0.000130774	60.4187	54.5805
Standing height	iRBD	rs17197114	C	T	14	21894526	0.0158329	0.00173112	0.177044	5.9e-20	7.3e-05	33.7469	54.5805
Standing height	iRBD	rs17199964	A	G	4	102707791	-0.0155788	0.002421	0.078617	1.2e-10	3.52e-05	16.2429	54.5805
Standing height	iRBD	rs172179	C	G	13	30177337	-0.00987559	0.00133695	0.59189	1.5e-13	4.71e-05	21.7665	54.5805
Standing height	iRBD	rs17236066	A	G	2	174863486	0.017539	0.00240321	0.079443	2.9e-13	4.5e-05	20.7854	54.5805
Standing height	iRBD	rs1729090	T	C	8	13107258	-0.00980812	0.00135255	0.385022	4.1e-13	4.56e-05	21.0455	54.5805
Standing height	iRBD	rs1730040	G	A	3	158030962	0.0155556	0.00132077	0.415777	5.1e-32	0.000117555	54.3109	54.5805
Standing height	iRBD	rs17357954	T	G	1	41487337	0.0304968	0.00156668	0.219511	2.1e-84	0.000318685	147.263	54.5805
Standing height	iRBD	rs17400325	C	T	2	178565913	0.0402301	0.00324912	0.041564	3.3e-35	0.000128947	59.5747	54.5805
Standing height	iRBD	rs17409588	C	T	5	31528627	0.010157	0.00139921	0.317755	3.9e-13	4.47e-05	20.6636	54.5805
Standing height	iRBD	rs1741344	T	C	20	4101800	-0.0200927	0.0013607	0.634536	2.4e-49	0.000187244	86.5131	54.5805
Standing height	iRBD	rs174529	C	T	11	61543961	-0.00931697	0.00135464	0.373656	6.1e-12	4.06e-05	18.7705	54.5805
Standing height	iRBD	rs17454369	C	G	4	87666334	0.0194408	0.00284344	0.055533	8.1e-12	3.96e-05	18.315	54.5805
Standing height	iRBD	rs17472816	G	A	10	12020794	-0.0238025	0.00289137	0.055958	1.8e-16	5.99e-05	27.6533	54.5805
Standing height	iRBD	rs17511102	T	A	2	37960613	0.0321776	0.00228094	0.08908	3.4e-45	0.000168034	77.6361	54.5805
Standing height	iRBD	rs17592880	G	A	11	59286521	-0.0191343	0.00318943	0.044358	2e-09	3.1e-05	14.3393	54.5805
Standing height	iRBD	rs17599450	T	C	19	30328753	0.00909659	0.0014144	0.321679	1.3e-10	3.61e-05	16.6822	54.5805
Standing height	iRBD	rs17741562	C	T	2	148563066	0.00956635	0.00162211	0.200712	3.7e-09	2.94e-05	13.5645	54.5805
Standing height	iRBD	rs17800727	G	A	16	53481010	0.020833	0.0014309	0.300422	5.1e-48	0.000182432	84.2896	54.5805
Standing height	iRBD	rs17855988	C	G	7	73474825	0.0190333	0.00222538	0.098535	1.2e-17	6.44e-05	29.7316	54.5805
Standing height	iRBD	rs184090834	A	T	2	219873482	-0.086633	0.0057025	0.014744	4e-52	0.000218053	100.751	54.5805
Standing height	iRBD	rs1863758	G	A	15	56151030	0.0081748	0.00143038	0.702892	1.1e-08	2.79e-05	12.8941	54.5805
Standing height	iRBD	rs1867780	G	C	15	77407114	-0.014751	0.00145822	0.278162	4.7e-24	8.74e-05	40.3684	54.5805
Standing height	iRBD	rs1884897	G	A	20	6612832	-0.0345351	0.00136093	0.627397	4.6e-142	0.000557622	257.736	54.5805
Standing height	iRBD	rs188571030	T	C	15	75786845	0.0474622	0.00709877	0.009833	2.3e-11	4.39e-05	20.2643	54.5805
Standing height	iRBD	rs1889643	A	C	6	141721197	-0.00967997	0.00148826	0.744142	7.8e-11	3.57e-05	16.4832	54.5805
Standing height	iRBD	rs1910252	T	C	8	49407362	0.016643	0.00175447	0.167525	2.4e-21	7.73e-05	35.692	54.5805
Standing height	iRBD	rs1948047	C	T	6	47585912	0.0114274	0.00144909	0.275951	3.1e-15	5.22e-05	24.1069	54.5805
Standing height	iRBD	rs1952256	G	A	1	184035116	0.0327572	0.00136523	0.344989	3.2e-127	0.00048495	224.131	54.5805
Standing height	iRBD	rs1961247	T	C	11	32949014	0.00841727	0.00138744	0.333522	1.3e-09	3.15e-05	14.5509	54.5805
Standing height	iRBD	rs1962482	T	G	1	86313536	-0.0122811	0.00174044	0.16762	1.7e-12	4.21e-05	19.443	54.5805
Standing height	iRBD	rs1984119	C	T	9	98368761	-0.0295024	0.00151581	0.255627	2.3e-84	0.000331239	153.066	54.5805
Standing height	iRBD	rs1985278	T	G	1	21091861	-0.0152699	0.001342	0.39085	5.4e-30	0.000111029	51.2954	54.5805
Standing height	iRBD	rs1985299	G	A	3	183538416	0.00882874	0.00131554	0.501858	1.9e-11	3.9e-05	18.0041	54.5805
Standing height	iRBD	rs1990657	C	T	5	171220503	-0.0178406	0.00131983	0.428274	1.2e-41	0.000155869	72.0144	54.5805
Standing height	iRBD	rs1996711	C	T	3	146980646	-0.0120917	0.00130245	0.493543	1.6e-20	7.31e-05	33.7674	54.5805
Standing height	iRBD	rs2006122	T	A	17	61987405	0.0374011	0.00147924	0.270182	4.8e-141	0.000551658	254.978	54.5805
Standing height	iRBD	rs2016437	G	T	1	235539355	0.00948708	0.00135491	0.6442	2.5e-12	4.13e-05	19.0604	54.5805
Standing height	iRBD	rs2034395	T	G	2	121610186	-0.0234328	0.00174005	0.167946	2.5e-41	0.000153462	70.9021	54.5805
Standing height	iRBD	rs2035901	G	A	4	145521867	0.0239698	0.00130919	0.468308	7e-75	0.000286122	132.211	54.5805
Standing height	iRBD	rs2061708	C	G	1	103417203	-0.0176111	0.00132202	0.588873	1.7e-40	0.000150176	69.3839	54.5805
Standing height	iRBD	rs2065036	T	C	22	28099361	-0.0094055	0.00138815	0.651044	1.2e-11	4.02e-05	18.5689	54.5805
Standing height	iRBD	rs2072346	T	C	16	4027423	0.0157038	0.00166713	0.809557	4.5e-21	7.6e-05	35.13	54.5805
Standing height	iRBD	rs2093210	T	C	14	60957279	-0.0289701	0.00134427	0.607414	5.2e-103	0.000400267	184.976	54.5805
Standing height	iRBD	rs2099333	T	C	19	19605963	-0.0197806	0.0017156	0.178765	9.3e-31	0.000114884	53.0764	54.5805
Standing height	iRBD	rs2110748	A	C	2	202345476	-0.0312838	0.00441624	0.977882	1.4e-12	4.23e-05	19.5575	54.5805
Standing height	iRBD	rs2131371	C	A	12	46796522	0.014953	0.00142437	0.701066	8.8e-26	9.37e-05	43.2967	54.5805
Standing height	iRBD	rs215226	G	A	12	591300	0.0188864	0.0013343	0.403856	1.8e-45	0.000171754	79.3549	54.5805
Standing height	iRBD	rs2157323	C	T	6	116729779	0.0146702	0.00146427	0.732553	1.3e-23	8.43e-05	38.9591	54.5805
Standing height	iRBD	rs2181834	T	G	10	102661251	0.0158175	0.00131684	0.550246	3.1e-33	0.000123833	57.2117	54.5805
Standing height	iRBD	rs219162	G	C	2	33219099	0.00962182	0.00138927	0.672358	4.3e-12	4.08e-05	18.8432	54.5805
Standing height	iRBD	rs2194411	A	G	3	185548663	0.0433997	0.00196985	0.128404	1.4e-107	0.000421597	194.838	54.5805
Standing height	iRBD	rs2219320	C	T	1	26803430	-0.0181363	0.00148837	0.25388	3.7e-34	0.000124613	57.5721	54.5805
Standing height	iRBD	rs2229094	C	T	6	31540556	-0.0241271	0.00148792	0.254512	3.9e-59	0.000220897	102.065	54.5805
Standing height	iRBD	rs2239748	T	C	13	33101817	0.0141323	0.00136989	0.361062	5.9e-25	9.22e-05	42.5725	54.5805
Standing height	iRBD	rs2240169	T	C	19	1018830	0.00865227	0.00138757	0.337209	4.5e-10	3.35e-05	15.4587	54.5805
Standing height	iRBD	rs2270894	G	C	3	9975386	-0.0273135	0.0016803	0.203212	2.1e-59	0.000241589	111.628	54.5805
Standing height	iRBD	rs227745	A	T	17	54762165	0.0193513	0.00147101	0.27042	1.6e-39	0.000147762	68.2683	54.5805
Standing height	iRBD	rs228279	C	T	17	36918350	-0.0160347	0.00156549	0.226818	1.3e-24	9.02e-05	41.6623	54.5805
Standing height	iRBD	rs2290154	C	T	18	77211175	-0.0152067	0.00137417	0.35832	1.8e-28	0.000106338	49.128	54.5805
Standing height	iRBD	rs2302580	T	C	4	8608634	-0.017225	0.00132649	0.420754	1.5e-38	0.000144624	66.8183	54.5805
Standing height	iRBD	rs2303597	C	T	2	71780821	-0.013328	0.00143228	0.705845	1.3e-20	7.38e-05	34.0777	54.5805
Standing height	iRBD	rs2305141	G	A	2	233684402	0.0136081	0.00132401	0.596002	8.9e-25	8.92e-05	41.1987	54.5805
Standing height	iRBD	rs2326181	T	C	20	3312596	-0.00858957	0.00130993	0.498794	5.5e-11	3.69e-05	17.042	54.5805
Standing height	iRBD	rs235763	C	T	20	6705246	-0.0159447	0.00134226	0.402424	1.5e-32	0.000122276	56.4919	54.5805
Standing height	iRBD	rs2368274	T	G	10	28193276	-0.0129144	0.00227128	0.09342	1.3e-08	2.83e-05	13.0506	54.5805
Standing height	iRBD	rs2378788	G	A	1	183918161	-0.00863486	0.00147526	0.733254	4.8e-09	2.92e-05	13.4741	54.5805
Standing height	iRBD	rs2380893	G	A	2	141585138	0.00747402	0.00131187	0.573642	1.2e-08	2.73e-05	12.6229	54.5805
Standing height	iRBD	rs2384145	C	G	2	25472066	0.0275068	0.00131834	0.413739	1.1e-96	0.000367052	169.621	54.5805
Standing height	iRBD	rs2410728	G	C	5	86340997	0.0110118	0.00152575	0.758965	5.3e-13	4.44e-05	20.4956	54.5805
Standing height	iRBD	rs244711	T	C	5	176509193	0.0390758	0.00150735	0.68588	3.6e-148	0.000657945	304.136	54.5805
Standing height	iRBD	rs246185	C	T	16	14395432	0.0180786	0.00141669	0.322531	2.7e-37	0.00014283	65.9896	54.5805
Standing height	iRBD	rs2475314	A	G	10	121644781	-0.0108492	0.0013355	0.600682	4.5e-16	5.65e-05	26.0859	54.5805
Standing height	iRBD	rs2503716	T	C	1	2149292	0.0118798	0.00134316	0.381908	9.2e-19	6.66e-05	30.781	54.5805
Standing height	iRBD	rs2513299	T	C	11	68410157	0.0221588	0.00183094	0.846384	1e-33	0.000127681	58.9895	54.5805
Standing height	iRBD	rs2527166	T	C	8	5532881	-0.00935315	0.00164269	0.797445	1.2e-08	2.83e-05	13.0555	54.5805
Standing height	iRBD	rs2545101	T	C	5	180646014	-0.0110285	0.00160487	0.209338	6.3e-12	4.03e-05	18.6	54.5805
Standing height	iRBD	rs2570515	T	C	2	47297082	-0.00929647	0.00149238	0.741638	4.7e-10	3.31e-05	15.3001	54.5805
Standing height	iRBD	rs2592831	C	T	4	1711404	0.0175838	0.00137847	0.335219	2.9e-37	0.000137804	63.6672	54.5805
Standing height	iRBD	rs2595508	G	A	2	232253390	-0.0128559	0.00154298	0.233248	8e-17	5.91e-05	27.3103	54.5805
Standing height	iRBD	rs2610986	T	C	4	18037231	-0.0208969	0.00140873	0.655465	8.9e-50	0.000197232	91.1287	54.5805
Standing height	iRBD	rs2613946	G	A	3	112825573	0.0111566	0.00135865	0.368215	2.2e-16	5.79e-05	26.7536	54.5805
Standing height	iRBD	rs261532	T	G	5	138949362	0.0149261	0.00143194	0.29319	1.9e-25	9.23e-05	42.6587	54.5805
Standing height	iRBD	rs264766	C	T	5	64388979	0.013044	0.00138713	0.671454	5.3e-21	7.51e-05	34.6808	54.5805
Standing height	iRBD	rs2648725	A	T	10	93015079	0.0212425	0.00159932	0.213198	2.9e-40	0.000151387	69.9437	54.5805
Standing height	iRBD	rs2654969	G	A	15	99532777	-0.0139065	0.0015544	0.770165	3.7e-19	6.85e-05	31.6292	54.5805
Standing height	iRBD	rs2663335	T	A	17	929741	-0.00968285	0.0016694	0.193058	6.6e-09	2.92e-05	13.495	54.5805
Standing height	iRBD	rs2675228	T	C	3	13553380	-0.0273216	0.00221678	0.903865	6.7e-35	0.000129726	59.9345	54.5805
Standing height	iRBD	rs2697546	G	A	5	90321288	-0.00906238	0.00139434	0.67778	8.1e-11	3.59e-05	16.5716	54.5805
Standing height	iRBD	rs2715094	A	G	7	50730452	-0.0117822	0.00150163	0.746788	4.3e-15	5.25e-05	24.2538	54.5805
Standing height	iRBD	rs2715553	A	G	17	38496320	0.0145756	0.00131506	0.542335	1.5e-28	0.000105463	48.7233	54.5805
Standing height	iRBD	rs2724616	G	A	12	11870768	-0.0207918	0.00136508	0.645176	2.2e-52	0.000197927	91.4502	54.5805
Standing height	iRBD	rs2732744	C	T	7	84842884	-0.0096302	0.00154436	0.234184	4.5e-10	3.33e-05	15.367	54.5805
Standing height	iRBD	rs273974	T	C	7	137614713	0.0126058	0.00130606	0.482511	4.8e-22	7.94e-05	36.6612	54.5805
Standing height	iRBD	rs2741311	C	T	2	233239743	-0.0287664	0.00242145	0.921462	1.5e-32	0.000119773	55.3354	54.5805
Standing height	iRBD	rs2746026	T	C	17	18134354	0.0118755	0.00133491	0.40248	5.8e-19	6.78e-05	31.3367	54.5805
Standing height	iRBD	rs274668	T	C	5	6711630	-0.0110548	0.00139559	0.675726	2.4e-15	5.36e-05	24.7418	54.5805
Standing height	iRBD	rs2755237	C	A	13	41109429	-0.0141735	0.00184178	0.149374	1.4e-14	5.11e-05	23.5838	54.5805
Standing height	iRBD	rs2763263	A	T	6	168814392	-0.0213886	0.00151867	0.244617	4.8e-45	0.000169063	78.1115	54.5805
Standing height	iRBD	rs2780226	T	C	6	34199092	-0.0626187	0.00226657	0.910397	5.3e-168	0.000639722	295.708	54.5805
Standing height	iRBD	rs2789514	A	G	9	129833029	0.0172252	0.00194541	0.867954	8.4e-19	6.8e-05	31.4198	54.5805
Standing height	iRBD	rs2793007	C	G	9	125664882	-0.0140682	0.00185575	0.854338	3.4e-14	4.93e-05	22.7561	54.5805
Standing height	iRBD	rs2808290	T	C	10	27900882	0.0142976	0.00131369	0.502539	1.4e-27	0.000102208	47.2196	54.5805
Standing height	iRBD	rs2812237	A	G	13	51299120	-0.0180196	0.0017916	0.161212	8.5e-24	8.78e-05	40.5696	54.5805
Standing height	iRBD	rs2830581	A	G	21	28293800	-0.0142002	0.00179788	0.159809	2.8e-15	5.41e-05	25.0158	54.5805
Standing height	iRBD	rs2835676	T	C	21	38591311	0.00934873	0.00139839	0.339832	2.3e-11	3.92e-05	18.1161	54.5805
Standing height	iRBD	rs28481863	A	G	12	123902361	-0.0268967	0.00165343	0.806258	1.7e-59	0.000226009	104.428	54.5805
Standing height	iRBD	rs28503877	G	C	4	166319470	0.00954249	0.00146801	0.272566	8e-11	3.61e-05	16.6812	54.5805
Standing height	iRBD	rs28519617	G	T	3	135874930	-0.0233554	0.00147512	0.269831	1.8e-56	0.000214941	99.313	54.5805
Standing height	iRBD	rs28576486	A	G	19	7213287	-0.0118971	0.00132391	0.484186	2.6e-19	7.07e-05	32.6619	54.5805
Standing height	iRBD	rs28625289	T	A	4	120523005	-0.00958788	0.00169722	0.820096	1.6e-08	2.71e-05	12.531	54.5805
Standing height	iRBD	rs28682325	C	T	2	54700447	0.0251796	0.00325262	0.041922	9.8e-15	5.09e-05	23.528	54.5805
Standing height	iRBD	rs28701981	C	T	9	98217581	0.0302075	0.00137566	0.349794	7.19e-107	0.000415071	191.821	54.5805
Standing height	iRBD	rs2871960	C	A	3	141121814	0.0567077	0.00130947	0.444629	1e-200	0.00158816	734.816	54.5805
Standing height	iRBD	rs28757157	T	C	15	51545401	-0.0396557	0.00322524	0.043329	9.6e-35	0.000130371	60.2327	54.5805
Standing height	iRBD	rs28929474	T	C	14	94844947	0.101475	0.00471943	0.019759	1.5e-102	0.000398883	184.337	54.5805
Standing height	iRBD	rs2925155	T	C	8	75886297	-0.0185374	0.00150258	0.261235	5.7e-35	0.000132637	61.2796	54.5805
Standing height	iRBD	rs2993548	G	C	1	212217131	0.0423292	0.00559051	0.01381	3.7e-14	4.88e-05	22.5465	54.5805
Standing height	iRBD	rs3020407	A	G	6	152307261	-0.0117944	0.00138977	0.680885	2.1e-17	6.05e-05	27.9269	54.5805
Standing height	iRBD	rs3020623	A	G	7	100772845	0.00953355	0.00136521	0.369288	2.9e-12	4.23e-05	19.559	54.5805
Standing height	iRBD	rs3020644	G	A	6	31894626	-0.0236408	0.0013434	0.363517	2.6e-69	0.000258622	119.501	54.5805
Standing height	iRBD	rs310796	T	G	12	77453226	0.0150456	0.00140286	0.68097	7.8e-27	9.84e-05	45.4406	54.5805
Standing height	iRBD	rs3116168	C	T	2	232989831	0.0278148	0.00144247	0.71883	7.5e-83	0.000312735	144.513	54.5805
Standing height	iRBD	rs3118906	A	G	13	51106788	-0.0384798	0.00146566	0.278307	6.4e-152	0.000594802	274.931	54.5805
Standing height	iRBD	rs332194	C	T	10	28922228	-0.0167507	0.00163959	0.79989	1.7e-24	8.98e-05	41.498	54.5805
Standing height	iRBD	rs34074573	G	A	14	23789955	0.0223614	0.00177698	0.162423	2.6e-36	0.000136051	62.8568	54.5805
Standing height	iRBD	rs34118426	G	A	12	94201279	-0.0210752	0.00141818	0.304409	5.9e-50	0.000188098	86.908	54.5805
Standing height	iRBD	rs34454426	A	G	3	87346735	-0.0200949	0.00299813	0.049438	2e-11	3.8e-05	17.5329	54.5805
Standing height	iRBD	rs34517439	A	C	1	78450517	0.0313075	0.0020067	0.121783	7.1e-55	0.00020966	96.8723	54.5805
Standing height	iRBD	rs34544557	T	C	11	69911825	-0.0118505	0.00131973	0.454439	2.7e-19	6.96e-05	32.1696	54.5805
Standing height	iRBD	rs34587452	C	G	4	1009900	-0.0192303	0.00158611	0.215176	7.9e-34	0.000124902	57.7053	54.5805
Standing height	iRBD	rs34751492	C	T	2	227268646	-0.0180555	0.00325241	0.041991	2.8e-08	2.62e-05	12.1166	54.5805
Standing height	iRBD	rs34776209	T	C	7	23513093	-0.0270927	0.00151477	0.247527	1.5e-71	0.000273431	126.346	54.5805
Standing height	iRBD	rs34831515	T	C	19	17275777	-0.0184272	0.00155819	0.231825	2.9e-32	0.00012094	55.8746	54.5805
Standing height	iRBD	rs34849253	A	G	18	33024107	0.0125179	0.00142594	0.32154	1.7e-18	6.84e-05	31.5846	54.5805
Standing height	iRBD	rs34958982	C	T	11	47547046	-0.0209286	0.00136858	0.350288	8.6e-53	0.000199368	92.1162	54.5805
Standing height	iRBD	rs34970912	G	C	16	73068163	0.0271975	0.00366	0.033234	1.1e-13	4.75e-05	21.9587	54.5805
Standing height	iRBD	rs35130225	A	G	5	112116069	-0.0114584	0.00130715	0.540623	1.9e-18	6.52e-05	30.1275	54.5805
Standing height	iRBD	rs351373	T	G	1	212426631	-0.00935616	0.00133943	0.377146	2.8e-12	4.11e-05	18.9991	54.5805
Standing height	iRBD	rs35307904	A	G	9	78511889	-0.0400395	0.00200502	0.122458	1e-88	0.000344558	159.223	54.5805
Standing height	iRBD	rs35348430	G	A	10	96100627	-0.011362	0.00187634	0.143071	1.4e-09	3.17e-05	14.6232	54.5805
Standing height	iRBD	rs35665085	A	G	22	17625915	-0.0178688	0.00286536	0.05597	4.5e-10	3.37e-05	15.5873	54.5805
Standing height	iRBD	rs35756741	T	C	12	12868701	-0.0257975	0.00226445	0.09235	4.6e-30	0.000111568	51.5445	54.5805
Standing height	iRBD	rs35874463	G	A	15	67457698	0.0557117	0.00279897	0.057656	3.7e-88	0.000337269	155.853	54.5805
Standing height	iRBD	rs35917062	A	G	2	191660828	-0.0173058	0.00209621	0.107076	1.5e-16	5.73e-05	26.4568	54.5805
Standing height	iRBD	rs35954730	A	G	10	12943111	-0.0217078	0.00144826	0.289539	8.7e-51	0.000193869	89.5749	54.5805
Standing height	iRBD	rs35990522	A	T	9	119274481	0.0259624	0.00248646	0.074826	1.6e-25	9.33e-05	43.1151	54.5805
Standing height	iRBD	rs36226649	C	T	14	24835500	0.0372293	0.00263466	0.066539	2.5e-45	0.000172176	79.55	54.5805
Standing height	iRBD	rs3751877	C	T	16	15154898	-0.0138927	0.00214781	0.10413	9.9e-11	3.6e-05	16.6354	54.5805
Standing height	iRBD	rs3751921	G	A	17	25642315	0.00848555	0.0013272	0.415964	1.6e-10	3.5e-05	16.1619	54.5805
Standing height	iRBD	rs3756668	A	G	5	67596088	-0.0128523	0.00130743	0.45957	8.3e-23	8.21e-05	37.9063	54.5805
Standing height	iRBD	rs3795949	A	C	2	23926932	0.0194778	0.00129877	0.483136	7.7e-51	0.000189477	87.5449	54.5805
Standing height	iRBD	rs37978	G	A	7	8017851	0.0152603	0.00130978	0.488796	2.3e-31	0.00011638	53.7677	54.5805
Standing height	iRBD	rs3807945	A	G	7	20415826	0.0198638	0.00130768	0.474282	4.1e-52	0.000196763	90.9123	54.5805
Standing height	iRBD	rs3821156	G	A	2	36741530	-0.0133128	0.00133246	0.402278	1.7e-23	8.52e-05	39.3754	54.5805
Standing height	iRBD	rs3866205	T	A	4	124089399	0.0119719	0.00189933	0.862612	2.9e-10	3.4e-05	15.6938	54.5805
Standing height	iRBD	rs3925	A	G	8	38281658	-0.0096461	0.00152323	0.244828	2.4e-10	3.44e-05	15.8946	54.5805
Standing height	iRBD	rs41271299	T	C	6	19839415	0.088775	0.00293732	0.051243	1.2e-200	0.000766304	354.264	54.5805
Standing height	iRBD	rs42039	T	C	7	92244422	0.0452162	0.00152023	0.244327	2.1e-194	0.000754959	349.015	54.5805
Standing height	iRBD	rs4239436	G	A	18	20731930	0.0497094	0.00161076	0.789071	1e-200	0.000822545	380.286	54.5805
Standing height	iRBD	rs4252548	T	C	19	55879672	-0.0671304	0.00447618	0.021912	7.6e-51	0.000193165	89.2494	54.5805
Standing height	iRBD	rs4287972	T	C	4	88645798	-0.0125379	0.00130013	0.498265	5.2e-22	7.86e-05	36.3113	54.5805
Standing height	iRBD	rs4291276	G	A	8	23173591	-0.0193876	0.00154799	0.76558	5.5e-36	0.000134916	62.3326	54.5805
Standing height	iRBD	rs4293126	A	G	11	122804133	0.0126315	0.00131815	0.484213	9.4e-22	7.97e-05	36.8192	54.5805
Standing height	iRBD	rs4339935	T	G	10	4986044	-0.00819393	0.00131074	0.484404	4.1e-10	3.35e-05	15.4931	54.5805
Standing height	iRBD	rs4361209	G	A	22	39281636	0.0139216	0.00158507	0.222777	1.6e-18	6.71e-05	31.0061	54.5805
Standing height	iRBD	rs437853	C	T	2	196973	0.0151544	0.00192581	0.869143	3.6e-15	5.22e-05	24.133	54.5805
Standing height	iRBD	rs4401680	G	T	6	140164286	0.0103098	0.00156749	0.782231	4.8e-11	3.62e-05	16.729	54.5805
Standing height	iRBD	rs4415953	A	G	14	80943372	0.00871477	0.00139026	0.338573	3.6e-10	3.4e-05	15.7139	54.5805
Standing height	iRBD	rs4421120	A	G	5	32763118	0.0254146	0.00177766	0.160512	2.3e-46	0.000174068	80.4243	54.5805
Standing height	iRBD	rs4510865	T	A	8	12685204	-0.0111613	0.00163696	0.203058	9.2e-12	4.03e-05	18.6259	54.5805
Standing height	iRBD	rs4541010	C	T	15	62207619	0.0106854	0.00131094	0.450245	3.6e-16	5.65e-05	26.1124	54.5805
Standing height	iRBD	rs45446698	G	T	7	99332948	0.0332674	0.0032584	0.041869	1.8e-24	8.88e-05	41.022	54.5805
Standing height	iRBD	rs4545829	A	G	16	80005642	0.00790042	0.00133003	0.564367	2.9e-09	3.07e-05	14.1781	54.5805
Standing height	iRBD	rs45474992	T	C	19	47724564	-0.0254169	0.0035529	0.036171	8.4e-13	4.5e-05	20.8089	54.5805
Standing height	iRBD	rs45478299	A	G	7	87111321	0.0107146	0.00169696	0.180978	2.7e-10	3.4e-05	15.7221	54.5805
Standing height	iRBD	rs45601237	A	G	1	31196255	0.00767436	0.00138764	0.327647	3.2e-08	2.59e-05	11.9873	54.5805
Standing height	iRBD	rs4630854	G	A	21	47437220	0.00797178	0.00137982	0.646258	7.6e-09	2.91e-05	13.4227	54.5805
Standing height	iRBD	rs467022	T	C	5	55805639	-0.0089874	0.00149242	0.744666	1.7e-09	3.07e-05	14.1897	54.5805
Standing height	iRBD	rs4720831	A	G	7	1566207	-0.00933862	0.00132154	0.574623	1.6e-12	4.26e-05	19.6954	54.5805
Standing height	iRBD	rs4723399	C	G	7	35273116	-0.00950191	0.00133957	0.387636	1.3e-12	4.29e-05	19.8015	54.5805
Standing height	iRBD	rs4735769	C	A	8	78104676	0.0282712	0.00144919	0.285563	9.3e-85	0.000326125	150.702	54.5805
Standing height	iRBD	rs4756786	A	C	11	14285900	-0.0105649	0.00141259	0.311714	7.5e-14	4.79e-05	22.1258	54.5805
Standing height	iRBD	rs4788218	C	T	16	30055750	0.0157475	0.00133877	0.400729	6.1e-32	0.000119104	55.0265	54.5805
Standing height	iRBD	rs4788891	G	A	17	73391145	0.0174413	0.00175852	0.834692	3.5e-23	8.39e-05	38.7826	54.5805
Standing height	iRBD	rs4814656	A	G	20	17769540	-0.0113647	0.00131368	0.436631	5.1e-18	6.35e-05	29.3545	54.5805
Standing height	iRBD	rs4865956	A	T	5	54882505	-0.0249252	0.00142258	0.696527	9.9e-69	0.000262643	121.359	54.5805
Standing height	iRBD	rs4870056	A	G	6	152162227	0.0226879	0.00129985	0.456635	3.2e-68	0.000255434	118.028	54.5805
Standing height	iRBD	rs4870941	C	G	8	126498828	-0.017544	0.00155796	0.23786	2e-29	0.000111595	51.5567	54.5805
Standing height	iRBD	rs4886782	A	G	15	74228810	-0.0234146	0.00137081	0.355017	2.1e-65	0.000251074	116.012	54.5805
Standing height	iRBD	rs4887952	A	G	16	78347216	-0.0129638	0.0016307	0.203701	1.9e-15	5.45e-05	25.1872	54.5805
Standing height	iRBD	rs4899401	G	A	14	37004549	-0.0115377	0.00132402	0.553185	2.9e-18	6.58e-05	30.401	54.5805
Standing height	iRBD	rs4906203	T	C	14	102928991	-0.0162773	0.00155042	0.233784	8.8e-26	9.49e-05	43.8526	54.5805
Standing height	iRBD	rs4908774	A	G	1	8770696	0.00927777	0.00160304	0.20617	7.1e-09	2.82e-05	13.0159	54.5805
Standing height	iRBD	rs4926633	C	T	1	54887567	-0.0215072	0.00228009	0.089009	4e-21	7.5e-05	34.6554	54.5805
Standing height	iRBD	rs4938330	G	C	11	116928514	-0.0091676	0.00161505	0.206447	1.4e-08	2.75e-05	12.7213	54.5805
Standing height	iRBD	rs4944961	T	C	11	74559481	0.00772868	0.00140517	0.316746	3.8e-08	2.59e-05	11.9437	54.5805
Standing height	iRBD	rs4969471	G	C	17	79977813	0.0158481	0.00143486	0.702685	2.3e-28	0.000104945	48.4842	54.5805
Standing height	iRBD	rs4974930	C	A	4	39238456	0.0103433	0.00156905	0.239398	4.3e-11	3.9e-05	17.9985	54.5805
Standing height	iRBD	rs4974968	T	C	4	40172933	0.0136176	0.00153668	0.759877	7.9e-19	6.77e-05	31.263	54.5805
Standing height	iRBD	rs4982404	T	C	14	21539684	0.0158641	0.00132206	0.541608	3.6e-33	0.000124963	57.7338	54.5805
Standing height	iRBD	rs4986172	T	C	17	43216281	-0.0214313	0.00137892	0.342279	1.8e-54	0.000206799	95.5503	54.5805
Standing height	iRBD	rs498685	C	T	18	13088673	-0.0124053	0.00133729	0.594217	1.8e-20	7.42e-05	34.2854	54.5805
Standing height	iRBD	rs505110	A	G	18	331506	0.010915	0.00139506	0.375047	5.1e-15	5.58e-05	25.8005	54.5805
Standing height	iRBD	rs508347	C	T	7	28212824	-0.0350415	0.00142837	0.703136	6.7e-133	0.000512616	236.923	54.5805
Standing height	iRBD	rs511987	C	T	11	125981569	-0.0117531	0.00138112	0.368301	1.7e-17	6.43e-05	29.694	54.5805
Standing height	iRBD	rs519384	A	T	3	172168507	0.0240742	0.00144628	0.285298	3.3e-62	0.000236351	109.208	54.5805
Standing height	iRBD	rs527393	A	G	2	169709757	0.0177166	0.00129885	0.468129	2.3e-42	0.000156301	72.2144	54.5805
Standing height	iRBD	rs52826764	T	C	2	20205541	-0.0574798	0.0038301	0.029585	6.6e-51	0.00018971	87.6527	54.5805
Standing height	iRBD	rs55726184	A	G	14	24834971	-0.0183882	0.0021617	0.113022	1.8e-17	6.78e-05	31.3189	54.5805
Standing height	iRBD	rs55749333	T	C	17	7371932	-0.0247922	0.00136224	0.638543	5.2e-74	0.000283731	131.106	54.5805
Standing height	iRBD	rs55778236	C	T	5	115022380	0.0175666	0.00145449	0.278947	1.4e-33	0.000124135	57.351	54.5805
Standing height	iRBD	rs55837722	C	G	10	94850473	0.0159298	0.00232007	0.087226	6.6e-12	4.04e-05	18.6668	54.5805
Standing height	iRBD	rs55914260	T	C	18	29745501	0.0109028	0.00170058	0.183915	1.4e-10	3.57e-05	16.4842	54.5805
Standing height	iRBD	rs55944294	A	C	6	18993264	0.0134572	0.00207971	0.108855	9.8e-11	3.51e-05	16.231	54.5805
Standing height	iRBD	rs55998444	C	T	2	128119846	0.00795873	0.0013724	0.337796	6.7e-09	2.83e-05	13.0909	54.5805
Standing height	iRBD	rs56011514	G	A	4	109456614	0.0129732	0.00135036	0.370548	7.5e-22	7.85e-05	36.2709	54.5805
Standing height	iRBD	rs56077950	T	C	4	122721412	0.0173134	0.00139806	0.319509	3.2e-35	0.000130347	60.2213	54.5805
Standing height	iRBD	rs56128104	C	G	7	56071984	0.0112112	0.00154036	0.236083	3.4e-13	4.53e-05	20.9439	54.5805
Standing height	iRBD	rs56400819	G	A	8	143925374	0.0100086	0.00131696	0.555519	3e-14	4.95e-05	22.853	54.5805
Standing height	iRBD	rs56694848	A	G	9	691909	-0.00969126	0.00154558	0.235992	3.6e-10	3.39e-05	15.6456	54.5805
Standing height	iRBD	rs57240476	T	C	17	44195432	0.0172839	0.00283084	0.056623	1e-09	3.19e-05	14.7434	54.5805
Standing height	iRBD	rs57519358	G	A	2	218595240	-0.0375832	0.0041318	0.025459	9.4e-20	7.01e-05	32.3804	54.5805
Standing height	iRBD	rs578475	G	C	5	134354896	-0.0220614	0.0014196	0.305216	1.8e-54	0.000206421	95.3753	54.5805
Standing height	iRBD	rs58087925	T	C	14	105983096	0.0125891	0.00155325	0.237847	5.3e-16	5.75e-05	26.5447	54.5805
Standing height	iRBD	rs591269	T	C	6	140227929	-0.00787997	0.00131621	0.589417	2.1e-09	3.01e-05	13.8838	54.5805
Standing height	iRBD	rs59407416	T	G	10	23779283	0.0108766	0.00139721	0.327235	7e-15	5.21e-05	24.0633	54.5805
Standing height	iRBD	rs595767	G	A	17	46957987	-0.0210904	0.00131118	0.518981	3.2e-58	0.000222082	102.613	54.5805
Standing height	iRBD	rs59735916	T	C	12	94385877	0.0123654	0.00176647	0.164934	2.6e-12	4.21e-05	19.4576	54.5805
Standing height	iRBD	rs59951000	T	C	18	74975828	-0.0214303	0.00328485	0.041874	6.8e-11	3.69e-05	17.024	54.5805
Standing height	iRBD	rs59985551	T	C	2	56106928	-0.0500625	0.0015497	0.226217	1e-200	0.000877404	405.671	54.5805
Standing height	iRBD	rs60131767	A	G	4	186703959	0.0087525	0.00130467	0.474893	2e-11	3.82e-05	17.6501	54.5805
Standing height	iRBD	rs60655524	A	G	8	67503514	-0.0324986	0.00492088	0.01804	4e-11	3.74e-05	17.2862	54.5805
Standing height	iRBD	rs610798	C	G	1	32347703	0.0230391	0.00210923	0.105938	9e-28	0.00010055	46.4534	54.5805
Standing height	iRBD	rs61635866	C	T	9	78555995	0.0096686	0.00150792	0.25271	1.4e-10	3.53e-05	16.3109	54.5805
Standing height	iRBD	rs61729527	T	C	8	77761919	-0.0234478	0.00295108	0.051901	1.9e-15	5.41e-05	24.9966	54.5805
Standing height	iRBD	rs61732778	A	G	3	187443314	0.0332657	0.00253121	0.071042	1.9e-39	0.000146061	67.4825	54.5805
Standing height	iRBD	rs61776719	A	C	1	38461319	-0.0163478	0.00130358	0.553802	4.5e-36	0.000132078	61.0213	54.5805
Standing height	iRBD	rs61849823	C	T	10	53290991	0.0173239	0.00178179	0.164084	2.4e-22	8.23e-05	38.0346	54.5805
Standing height	iRBD	rs61919240	A	T	12	8831954	0.0104752	0.00139343	0.324041	5.6e-14	4.81e-05	22.207	54.5805
Standing height	iRBD	rs61950149	C	T	13	21543502	-0.0217942	0.00209401	0.116182	2.3e-25	9.75e-05	45.066	54.5805
Standing height	iRBD	rs61987429	T	C	14	65606248	-0.0170242	0.00138508	0.349796	1e-34	0.000131834	60.9085	54.5805
Standing height	iRBD	rs62010237	A	T	15	66760891	-0.0160563	0.00249107	0.074682	1.2e-10	3.56e-05	16.4603	54.5805
Standing height	iRBD	rs62090043	C	T	17	1627704	-0.0135924	0.00150117	0.258346	1.4e-19	7.08e-05	32.7076	54.5805
Standing height	iRBD	rs62274159	C	T	3	156885773	-0.01453	0.00150568	0.250194	4.9e-22	7.92e-05	36.5944	54.5805
Standing height	iRBD	rs62277396	G	C	3	156432088	-0.0297442	0.00331846	0.041094	3.2e-19	6.97e-05	32.2116	54.5805
Standing height	iRBD	rs62289317	T	G	4	7858189	0.0091854	0.00136355	0.372197	1.6e-11	3.94e-05	18.2151	54.5805
Standing height	iRBD	rs62294340	A	G	3	169155476	0.00919195	0.00134039	0.3811	7e-12	3.99e-05	18.4126	54.5805
Standing height	iRBD	rs62337444	T	C	4	144524940	0.0133312	0.00182118	0.153191	2.5e-13	4.61e-05	21.301	54.5805
Standing height	iRBD	rs62338304	A	G	4	149719861	-0.00782167	0.00140937	0.315641	2.9e-08	2.64e-05	12.2099	54.5805
Standing height	iRBD	rs62358929	C	G	5	37785917	0.0193207	0.00251547	0.073209	1.6e-14	5.07e-05	23.4011	54.5805
Standing height	iRBD	rs62370473	A	G	5	52767121	-0.0115168	0.00160859	0.20845	8.1e-13	4.38e-05	20.2202	54.5805
Standing height	iRBD	rs62390617	C	G	6	1623627	0.0155324	0.00192026	0.136156	6e-16	5.68e-05	26.2178	54.5805
Standing height	iRBD	rs62396185	C	G	6	26180634	-0.040883	0.00147838	0.259982	2.5e-168	0.000643133	297.285	54.5805
Standing height	iRBD	rs62423399	A	C	6	169030032	-0.00939641	0.00156511	0.221985	1.9e-09	3.05e-05	14.0887	54.5805
Standing height	iRBD	rs62473545	A	G	7	130636493	-0.0146949	0.00177688	0.162687	1.3e-16	5.88e-05	27.1783	54.5805
Standing height	iRBD	rs62501195	C	A	8	24041988	-0.0287444	0.00176644	0.170876	1.5e-59	0.000234119	108.176	54.5805
Standing height	iRBD	rs62515437	T	G	8	57160328	0.0311254	0.00156698	0.22515	8.4e-88	0.000338026	156.203	54.5805
Standing height	iRBD	rs62621197	T	C	19	8670147	-0.102433	0.00360316	0.03717	8.99e-178	0.000751021	347.193	54.5805
Standing height	iRBD	rs6445804	G	A	3	56664852	-0.0168729	0.00130582	0.471687	3.4e-38	0.000141891	65.5555	54.5805
Standing height	iRBD	rs6480350	C	T	10	70396822	0.00879218	0.00132808	0.575091	3.6e-11	3.78e-05	17.4528	54.5805
Standing height	iRBD	rs6508350	T	C	18	22707449	0.0100026	0.00132562	0.439531	4.5e-14	4.93e-05	22.7725	54.5805
Standing height	iRBD	rs6567160	C	T	18	57829135	0.0213133	0.00155566	0.232717	1e-42	0.000162224	74.9512	54.5805
Standing height	iRBD	rs6570503	T	C	6	142611580	-0.0140372	0.00130471	0.45675	5.4e-27	9.78e-05	45.1757	54.5805
Standing height	iRBD	rs6581626	G	A	12	65711378	-0.0161888	0.00130947	0.534806	4.1e-35	0.000130404	60.2476	54.5805
Standing height	iRBD	rs659418	G	T	11	75284334	0.0361118	0.00188716	0.14022	1.3e-81	0.000314431	145.297	54.5805
Standing height	iRBD	rs6605522	G	A	6	169656531	0.0131363	0.00177952	0.842945	1.6e-13	4.57e-05	21.1077	54.5805
Standing height	iRBD	rs66461782	T	A	1	71533287	0.0113561	0.00146373	0.270344	8.6e-15	5.09e-05	23.5038	54.5805
Standing height	iRBD	rs6658835	G	A	1	218520995	0.0151755	0.0014666	0.269563	4.3e-25	9.07e-05	41.8978	54.5805
Standing height	iRBD	rs6689375	T	A	1	227721627	-0.0266256	0.00167189	0.185444	4.2e-57	0.000214172	98.9575	54.5805
Standing height	iRBD	rs6690405	T	C	1	146782659	0.00971358	0.00139097	0.317845	2.9e-12	4.09e-05	18.9016	54.5805
Standing height	iRBD	rs6691831	G	A	1	11220180	0.0146009	0.0014968	0.254107	1.8e-22	8.08e-05	37.3345	54.5805
Standing height	iRBD	rs66989638	A	G	2	106689736	0.0184674	0.00201951	0.120174	6e-20	7.21e-05	33.3176	54.5805
Standing height	iRBD	rs67012296	G	C	1	93900325	0.0157353	0.00234508	0.083732	1.9e-11	3.8e-05	17.5511	54.5805
Standing height	iRBD	rs670318	C	T	1	63727542	0.0201031	0.00301842	0.951601	2.7e-11	3.72e-05	17.1972	54.5805
Standing height	iRBD	rs6739701	G	A	2	105132332	0.0122695	0.00131646	0.433039	1.2e-20	7.39e-05	34.1499	54.5805
Standing height	iRBD	rs6744603	T	C	2	44476117	-0.0169682	0.0015237	0.758752	8.4e-29	0.000105406	48.6972	54.5805
Standing height	iRBD	rs67551338	T	C	12	3393100	0.0209748	0.00274535	0.061471	2.2e-14	5.08e-05	23.4509	54.5805
Standing height	iRBD	rs6756738	T	C	2	47008964	-0.0167469	0.00138348	0.339157	1e-33	0.000125718	58.0825	54.5805
Standing height	iRBD	rs6761931	G	A	2	136150512	-0.0174316	0.00245903	0.075088	1.4e-12	4.22e-05	19.4979	54.5805
Standing height	iRBD	rs6762578	A	G	3	128992047	0.0284391	0.00157434	0.778395	6.1e-73	0.000279024	128.93	54.5805
Standing height	iRBD	rs6780813	C	T	3	33196428	-0.0128969	0.00196277	0.126886	5e-11	3.69e-05	17.0253	54.5805
Standing height	iRBD	rs6814272	A	G	4	83263637	-0.00883618	0.0015399	0.232344	9.6e-09	2.79e-05	12.8666	54.5805
Standing height	iRBD	rs6822154	A	C	4	120761791	-0.0100071	0.0013786	0.340893	3.9e-13	4.5e-05	20.789	54.5805
Standing height	iRBD	rs6824592	C	G	4	140059852	0.00791503	0.00143528	0.29109	3.5e-08	2.59e-05	11.9442	54.5805
Standing height	iRBD	rs6828122	G	A	4	18006052	-0.055648	0.00177543	0.159339	1e-200	0.000829606	383.553	54.5805
Standing height	iRBD	rs683633	C	T	5	72400190	0.0134783	0.00187392	0.142337	6.4e-13	4.44e-05	20.4902	54.5805
Standing height	iRBD	rs686112	C	T	17	47325717	0.0116947	0.00131371	0.53573	5.5e-19	6.8e-05	31.4302	54.5805
Standing height	iRBD	rs6863213	T	C	5	131575932	0.0257648	0.0013102	0.458246	4.3e-86	0.000329598	152.307	54.5805
Standing height	iRBD	rs686489	G	A	11	57659832	0.00900068	0.00132256	0.438132	1e-11	3.99e-05	18.426	54.5805
Standing height	iRBD	rs6872083	G	A	5	39418421	-0.0153536	0.00144046	0.292156	1.6e-26	9.75e-05	45.0441	54.5805
Standing height	iRBD	rs6880702	A	G	5	158921895	-0.00882512	0.00138251	0.65939	1.7e-10	3.5e-05	16.1614	54.5805
Standing height	iRBD	rs6892868	A	G	5	41974551	-0.00853485	0.00149325	0.257433	1.1e-08	2.78e-05	12.8655	54.5805
Standing height	iRBD	rs6900530	T	C	6	35280971	-0.0676267	0.0039844	0.027103	1.3e-64	0.000241185	111.442	54.5805
Standing height	iRBD	rs6902285	C	A	6	52384286	0.00982159	0.0014515	0.72424	1.3e-11	3.85e-05	17.7999	54.5805
Standing height	iRBD	rs6908258	T	C	6	155551005	-0.0118598	0.0013387	0.380777	8.1e-19	6.63e-05	30.6425	54.5805
Standing height	iRBD	rs6923431	C	A	6	129824754	0.0148565	0.0014538	0.734283	1.6e-24	8.61e-05	39.7902	54.5805
Standing height	iRBD	rs6929227	C	T	6	47646468	0.00800658	0.00134716	0.634884	2.8e-09	2.97e-05	13.7295	54.5805
Standing height	iRBD	rs6938592	T	A	6	45097503	0.0194436	0.00148293	0.742179	2.8e-39	0.000144681	66.8446	54.5805
Standing height	iRBD	rs6951990	A	C	7	120777717	-0.0120024	0.00133989	0.38732	3.3e-19	6.84e-05	31.5859	54.5805
Standing height	iRBD	rs6962887	G	T	7	135045786	-0.01535	0.00142181	0.307259	3.6e-27	0.000100305	46.3403	54.5805
Standing height	iRBD	rs6964319	G	A	7	121633671	0.00830409	0.00131699	0.45293	2.9e-10	3.42e-05	15.7869	54.5805
Standing height	iRBD	rs6981529	G	C	8	145040567	-0.0190513	0.00133965	0.399595	6.8e-46	0.000174158	80.466	54.5805
Standing height	iRBD	rs6985031	C	T	8	130550637	-0.0121374	0.00135029	0.382571	2.5e-19	6.96e-05	32.1517	54.5805
Standing height	iRBD	rs6987106	G	A	8	117552823	-0.0133184	0.0016349	0.800062	3.8e-16	5.67e-05	26.2163	54.5805
Standing height	iRBD	rs699371	C	T	14	74989433	0.021208	0.00138583	0.657213	7.3e-53	0.000202656	93.6356	54.5805
Standing height	iRBD	rs7010108	A	G	8	9130674	0.0109201	0.00138717	0.337898	3.5e-15	5.34e-05	24.6496	54.5805
Standing height	iRBD	rs7019613	C	T	9	101814852	-0.0151704	0.00190196	0.136974	1.5e-15	5.44e-05	25.1364	54.5805
Standing height	iRBD	rs702101	A	G	5	171276393	0.0260441	0.00132842	0.597838	1.4e-85	0.000326162	150.719	54.5805
Standing height	iRBD	rs7038554	G	A	9	139134981	0.0208044	0.00139765	0.333218	4.1e-50	0.000192333	88.8647	54.5805
Standing height	iRBD	rs703998	T	A	10	80912499	-0.0184205	0.00134335	0.404042	8.6e-43	0.000163409	75.4986	54.5805
Standing height	iRBD	rs704660	T	C	11	30447998	0.0141432	0.00133131	0.409453	2.3e-26	9.67e-05	44.6909	54.5805
Standing height	iRBD	rs7071655	T	A	10	81234506	0.011699	0.00179328	0.159122	6.9e-11	3.66e-05	16.92	54.5805
Standing height	iRBD	rs7078243	C	A	10	94414263	-0.00815492	0.0013101	0.518025	4.8e-10	3.32e-05	15.3409	54.5805
Standing height	iRBD	rs7087507	G	A	10	63745689	0.010655	0.00137673	0.347131	1e-14	5.15e-05	23.7723	54.5805
Standing height	iRBD	rs709631	T	A	17	40555939	-0.00783199	0.00141949	0.691785	3.4e-08	2.62e-05	12.0838	54.5805
Standing height	iRBD	rs7127911	T	G	11	128492549	0.00939684	0.00148455	0.266185	2.5e-10	3.45e-05	15.9357	54.5805
Standing height	iRBD	rs7129975	C	A	11	35483521	0.0089041	0.00142839	0.697678	4.6e-10	3.34e-05	15.4505	54.5805
Standing height	iRBD	rs7134283	A	G	12	24071748	-0.0139339	0.00145123	0.28337	7.9e-22	7.89e-05	36.4294	54.5805
Standing height	iRBD	rs71385734	G	T	16	2160503	-0.0277297	0.00175786	0.169864	4.6e-56	0.000216856	100.198	54.5805
Standing height	iRBD	rs71393462	C	T	15	70022499	-0.0328769	0.00215478	0.102645	1.5e-52	0.00019912	92.0012	54.5805
Standing height	iRBD	rs71395043	A	C	15	72110592	0.0410177	0.00432793	0.023915	2.6e-21	7.85e-05	36.2876	54.5805
Standing height	iRBD	rs71427097	T	C	2	97526963	-0.0445082	0.00391406	0.029401	5.8e-30	0.000113061	52.2341	54.5805
Standing height	iRBD	rs71471298	T	C	10	105507145	0.0205028	0.00208085	0.111165	6.6e-23	8.31e-05	38.3773	54.5805
Standing height	iRBD	rs7148360	A	G	14	76383138	-0.0131893	0.00155202	0.766938	1.9e-17	6.22e-05	28.7293	54.5805
Standing height	iRBD	rs71522578	T	C	8	131487853	0.0105337	0.00185695	0.146846	1.4e-08	2.78e-05	12.8436	54.5805
Standing height	iRBD	rs716203	C	T	4	88836036	-0.00726389	0.00130456	0.525316	2.6e-08	2.63e-05	12.1562	54.5805
Standing height	iRBD	rs7194734	T	C	16	82199980	-0.0161231	0.00155432	0.768655	3.3e-25	9.25e-05	42.7122	54.5805
Standing height	iRBD	rs7208285	A	G	17	76746325	-0.0105311	0.00131427	0.526335	1.1e-15	5.53e-05	25.5463	54.5805
Standing height	iRBD	rs7223535	A	G	17	29211667	-0.0410865	0.00147254	0.270324	2.5e-171	0.000665952	307.84	54.5805
Standing height	iRBD	rs723149	G	A	7	46577056	-0.0169091	0.00131631	0.562893	9.1e-38	0.000140697	65.0038	54.5805
Standing height	iRBD	rs7239515	C	G	18	41462359	0.00909532	0.00136556	0.365428	2.7e-11	3.84e-05	17.7239	54.5805
Standing height	iRBD	rs7246328	C	T	19	18619057	-0.0132982	0.00189779	0.138576	2.4e-12	4.22e-05	19.5044	54.5805
Standing height	iRBD	rs7248294	C	T	19	46898234	0.0169192	0.00303015	0.949288	2.4e-08	2.76e-05	12.7322	54.5805
Standing height	iRBD	rs7255241	A	C	19	37517289	-0.0117378	0.00136391	0.368445	7.6e-18	6.41e-05	29.6216	54.5805
Standing height	iRBD	rs72649040	A	G	7	73028240	0.0327274	0.00476537	0.019664	6.5e-12	4.13e-05	19.077	54.5805
Standing height	iRBD	rs72656010	C	T	8	57122215	-0.0478676	0.00193835	0.132179	1.2e-134	0.000525661	242.956	54.5805
Standing height	iRBD	rs72703414	G	A	4	184227430	-0.0286949	0.002639	0.065363	1.5e-27	0.000100604	46.4784	54.5805
Standing height	iRBD	rs72720395	T	C	14	64709091	-0.0102132	0.00150118	0.259237	1e-11	4.01e-05	18.5072	54.5805
Standing height	iRBD	rs72721182	C	T	1	172258325	0.0345057	0.00158398	0.212967	3.3e-105	0.000399132	184.452	54.5805
Standing height	iRBD	rs72755233	A	G	15	100692953	-0.0618771	0.00207374	0.111483	1.2e-195	0.000758515	350.661	54.5805
Standing height	iRBD	rs72759895	C	G	1	243664098	0.0243449	0.00284109	0.056014	1e-17	6.27e-05	28.9553	54.5805
Standing height	iRBD	rs72776486	A	C	5	77515056	-0.0174637	0.00154154	0.233035	9.5e-30	0.000109018	50.3663	54.5805
Standing height	iRBD	rs72843872	G	A	2	85820027	0.0129039	0.00141051	0.305025	5.8e-20	7.06e-05	32.6137	54.5805
Standing height	iRBD	rs72887152	A	T	2	156604025	0.0146187	0.00174535	0.166018	5.5e-17	5.92e-05	27.3387	54.5805
Standing height	iRBD	rs72904749	T	C	1	51367420	0.0327857	0.00226977	0.089538	2.7e-47	0.000175254	80.9725	54.5805
Standing height	iRBD	rs72976986	A	G	19	4050424	0.0158615	0.00168816	0.190117	5.7e-21	7.75e-05	35.7922	54.5805
Standing height	iRBD	rs7299310	C	T	12	66121262	0.0155412	0.00188919	0.138301	1.9e-16	5.76e-05	26.5949	54.5805
Standing height	iRBD	rs73013411	A	C	6	164126233	0.0198838	0.00192424	0.131224	5e-25	9.01e-05	41.6468	54.5805
Standing height	iRBD	rs7305516	G	A	12	102382052	-0.0188061	0.00131283	0.493703	1.5e-46	0.000176807	81.6899	54.5805
Standing height	iRBD	rs7306710	C	T	12	66376091	-0.0417707	0.00131322	0.520352	1e-200	0.00087095	402.684	54.5805
Standing height	iRBD	rs73074166	A	T	20	5112714	-0.0185841	0.00217511	0.102115	1.3e-17	6.33e-05	29.258	54.5805
Standing height	iRBD	rs7311238	A	G	12	54020492	-0.0135053	0.00168804	0.182308	1.2e-15	5.44e-05	25.1218	54.5805
Standing height	iRBD	rs73155600	A	C	4	56915061	-0.00938513	0.00146607	0.270475	1.5e-10	3.48e-05	16.0578	54.5805
Standing height	iRBD	rs731646	T	C	3	12857823	-0.00762512	0.00130648	0.540261	5.3e-09	2.89e-05	13.3427	54.5805
Standing height	iRBD	rs7318247	A	G	13	96814456	-0.0117863	0.00188863	0.857815	4.4e-10	3.39e-05	15.6545	54.5805
Standing height	iRBD	rs7319045	G	A	13	92024574	-0.0201419	0.00136073	0.63062	1.4e-49	0.000189004	87.3267	54.5805
Standing height	iRBD	rs73234767	T	C	3	142634502	-0.00991395	0.00174277	0.170878	1.3e-08	2.79e-05	12.8657	54.5805
Standing height	iRBD	rs73453871	A	G	15	89261671	0.013147	0.00183507	0.150849	7.8e-13	4.43e-05	20.4561	54.5805
Standing height	iRBD	rs73471549	A	G	7	139910746	-0.00973791	0.00145875	0.279317	2.5e-11	3.82e-05	17.6365	54.5805
Standing height	iRBD	rs734764	C	G	9	90852624	-0.019271	0.00160672	0.789266	3.8e-33	0.000123537	57.0746	54.5805
Standing height	iRBD	rs737380	G	A	21	38077468	0.00949177	0.00150143	0.734692	2.6e-10	3.51e-05	16.2251	54.5805
Standing height	iRBD	rs7430034	T	C	3	134342127	0.0131989	0.00135124	0.627668	1.5e-22	8.14e-05	37.6179	54.5805
Standing height	iRBD	rs743282	T	C	8	37336539	0.00953801	0.00165392	0.805607	8.1e-09	2.85e-05	13.163	54.5805
Standing height	iRBD	rs74461473	T	C	3	50250747	-0.0199824	0.00208302	0.112763	8.6e-22	7.99e-05	36.9113	54.5805
Standing height	iRBD	rs74564500	A	C	2	183786420	0.016023	0.00240421	0.078936	2.7e-11	3.73e-05	17.2461	54.5805
Standing height	iRBD	rs745749	G	A	5	179715803	-0.0123212	0.00139026	0.336509	7.8e-19	6.78e-05	31.3177	54.5805
Standing height	iRBD	rs7469817	C	G	9	118296829	0.0152418	0.00149813	0.742898	2.6e-24	8.87e-05	40.9986	54.5805
Standing height	iRBD	rs75076724	C	T	14	104014690	0.0209625	0.00187952	0.144591	6.9e-29	0.0001087	50.2194	54.5805
Standing height	iRBD	rs7518201	C	A	1	203773096	0.0136844	0.0018278	0.147313	7.1e-14	4.7e-05	21.7333	54.5805
Standing height	iRBD	rs7539511	T	G	1	2862320	0.00762629	0.00138553	0.323974	3.7e-08	2.55e-05	11.7689	54.5805
Standing height	iRBD	rs75396144	C	T	6	56890083	-0.0109228	0.00180926	0.154223	1.6e-09	3.11e-05	14.3784	54.5805
Standing height	iRBD	rs754532	A	G	11	65747057	0.0107081	0.00142517	0.300697	5.8e-14	4.82e-05	22.2773	54.5805
Standing height	iRBD	rs7574116	C	T	2	134466301	0.0140782	0.00183908	0.147038	1.9e-14	4.97e-05	22.9667	54.5805
Standing height	iRBD	rs7575825	T	C	2	199176823	-0.00969077	0.00167501	0.200858	7.2e-09	3.01e-05	13.9273	54.5805
Standing height	iRBD	rs757834	C	T	7	139717200	0.0146988	0.00168871	0.185712	3.2e-18	6.53e-05	30.1879	54.5805
Standing height	iRBD	rs7585767	G	A	2	70338344	-0.0104754	0.00131296	0.489682	1.5e-15	5.48e-05	25.3363	54.5805
Standing height	iRBD	rs7593100	T	C	2	183694499	0.0142588	0.00238391	0.080656	2.2e-09	3.02e-05	13.9289	54.5805
Standing height	iRBD	rs7594625	G	T	2	218293564	-0.0192116	0.00137205	0.342396	1.5e-44	0.000166207	76.7919	54.5805
Standing height	iRBD	rs7595271	A	G	2	105873193	-0.0126289	0.00192804	0.143369	5.7e-11	3.92e-05	18.0976	54.5805
Standing height	iRBD	rs76147573	G	A	2	12174147	0.0115846	0.00199481	0.120241	6.3e-09	2.84e-05	13.1164	54.5805
Standing height	iRBD	rs76152268	C	T	2	216303813	-0.0474133	0.00550889	0.015293	7.5e-18	6.77e-05	31.279	54.5805
Standing height	iRBD	rs7621604	G	A	3	61557718	-0.0186408	0.00131178	0.444895	7.9e-46	0.000171629	79.2975	54.5805
Standing height	iRBD	rs7625645	A	G	3	99299413	-0.014713	0.00135601	0.634163	2e-27	0.000100443	46.4042	54.5805
Standing height	iRBD	rs7627625	C	G	3	168899725	0.0200832	0.00311015	0.046448	1.1e-10	3.57e-05	16.505	54.5805
Standing height	iRBD	rs76292187	A	G	19	42754403	-0.0252743	0.00267302	0.065409	3.2e-21	7.81e-05	36.0807	54.5805
Standing height	iRBD	rs76325149	T	C	7	100389590	-0.0147584	0.00270152	0.062127	4.7e-08	2.54e-05	11.7257	54.5805
Standing height	iRBD	rs7632937	C	T	3	14169079	-0.0239391	0.00340264	0.037952	2e-12	4.18e-05	19.3325	54.5805
Standing height	iRBD	rs76364830	A	G	8	13372120	-0.0310013	0.00270888	0.063402	2.5e-30	0.000114142	52.7338	54.5805
Standing height	iRBD	rs7636734	C	T	3	37746851	0.00839161	0.00131042	0.543339	1.5e-10	3.49e-05	16.1433	54.5805
Standing height	iRBD	rs7641322	T	G	3	145868489	-0.00837368	0.00130751	0.545647	1.5e-10	3.48e-05	16.0611	54.5805
Standing height	iRBD	rs7643462	C	T	3	11645992	0.0286771	0.00302548	0.950715	2.6e-21	7.71e-05	35.6035	54.5805
Standing height	iRBD	rs7651940	T	C	3	169256240	-0.0111481	0.00130751	0.510609	1.5e-17	6.21e-05	28.6943	54.5805
Standing height	iRBD	rs7652117	C	T	3	58008093	-0.0140967	0.00136017	0.641789	3.6e-25	9.14e-05	42.2113	54.5805
Standing height	iRBD	rs768023	A	G	6	108876002	0.0159756	0.00133919	0.626535	8.3e-33	0.000119437	55.1804	54.5805
Standing height	iRBD	rs7681267	C	T	4	87073599	0.0415054	0.00512247	0.983245	5.4e-16	5.68e-05	26.2218	54.5805
Standing height	iRBD	rs76887969	G	C	9	99224962	0.0304853	0.00245995	0.079384	2.9e-35	0.000135838	62.7588	54.5805
Standing height	iRBD	rs7689420	C	T	4	145568352	0.0595938	0.00173885	0.831059	1e-200	0.000997239	461.132	54.5805
Standing height	iRBD	rs76895963	G	T	12	4384844	0.12465	0.00505065	0.020685	1.8e-134	0.000629495	290.977	54.5805
Standing height	iRBD	rs7697556	C	T	4	73515313	-0.0233709	0.00130373	0.526012	7.4e-72	0.00027236	125.851	54.5805
Standing height	iRBD	rs7712162	T	C	5	78945171	0.0142116	0.00171927	0.174492	1.4e-16	5.82e-05	26.8801	54.5805
Standing height	iRBD	rs77124518	C	T	15	38362264	0.0159106	0.00209542	0.109488	3.1e-14	4.94e-05	22.8047	54.5805
Standing height	iRBD	rs77303550	T	C	16	72079657	0.0113673	0.00166836	0.191991	9.5e-12	4.01e-05	18.5205	54.5805
Standing height	iRBD	rs77330849	T	C	12	133374905	0.0130477	0.00189255	0.13875	5.4e-12	4.07e-05	18.7962	54.5805
Standing height	iRBD	rs7753558	A	C	6	117523471	0.0188536	0.0013532	0.633931	4e-44	0.000164977	76.2234	54.5805
Standing height	iRBD	rs77672559	T	A	17	28135103	-0.0210762	0.00209714	0.110107	9.2e-24	8.7e-05	40.2159	54.5805
Standing height	iRBD	rs778407	T	G	1	56704424	0.013751	0.00154409	0.228021	5.3e-19	6.66e-05	30.7539	54.5805
Standing height	iRBD	rs78051210	C	T	6	131379491	0.030651	0.00244955	0.077083	6.3e-36	0.000133672	61.7578	54.5805
Standing height	iRBD	rs7814941	G	A	8	130718859	-0.0355956	0.00162687	0.203034	4e-106	0.000410045	189.497	54.5805
Standing height	iRBD	rs7818782	T	C	8	96420039	-0.0116084	0.00176613	0.165363	4.9e-11	3.72e-05	17.1838	54.5805
Standing height	iRBD	rs78249916	T	C	4	12740962	0.0263778	0.00287776	0.054344	4.9e-20	7.15e-05	33.0382	54.5805
Standing height	iRBD	rs78264848	A	G	5	121191166	0.0188139	0.00323524	0.042578	6.1e-09	2.89e-05	13.3316	54.5805
Standing height	iRBD	rs78306761	A	G	20	7385054	-0.00995912	0.00174086	0.17084	1.1e-08	2.81e-05	12.9809	54.5805
Standing height	iRBD	rs78428113	T	C	17	79115880	0.0122228	0.00189438	0.142728	1.1e-10	3.66e-05	16.8892	54.5805
Standing height	iRBD	rs7847753	C	T	9	4163904	0.00812682	0.0014222	0.309435	1.1e-08	2.82e-05	13.0392	54.5805
Standing height	iRBD	rs7861226	A	C	9	123351121	0.0103954	0.00145559	0.287606	9.2e-13	4.43e-05	20.457	54.5805
Standing height	iRBD	rs78805413	A	G	11	2131018	-0.0319534	0.00284095	0.059254	2.4e-29	0.000113829	52.5892	54.5805
Standing height	iRBD	rs78817479	A	C	9	17040371	-0.0202205	0.00236668	0.084061	1.3e-17	6.3e-05	29.0868	54.5805
Standing height	iRBD	rs7896518	G	A	10	65104500	0.011941	0.0013367	0.427889	4.1e-19	6.98e-05	32.2512	54.5805
Standing height	iRBD	rs7911018	T	C	10	131348554	0.0104926	0.00134291	0.609537	5.6e-15	5.24e-05	24.2098	54.5805
Standing height	iRBD	rs7916821	A	G	10	69933969	0.0172636	0.00130828	0.494018	9.3e-40	0.000148995	68.838	54.5805
Standing height	iRBD	rs7928703	G	T	11	29080664	-0.00854464	0.00131418	0.492074	7.9e-11	3.65e-05	16.86	54.5805
Standing height	iRBD	rs7943920	G	A	11	12695614	0.0157165	0.00131352	0.4658	5.4e-33	0.000122926	56.7926	54.5805
Standing height	iRBD	rs79449299	T	C	4	38615469	-0.0168227	0.00201895	0.11834	7.9e-17	5.91e-05	27.2818	54.5805
Standing height	iRBD	rs7946010	A	G	11	17176057	-0.0115729	0.00130728	0.489136	8.5e-19	6.69e-05	30.9223	54.5805
Standing height	iRBD	rs7952436	T	C	11	67024534	-0.0736727	0.0023849	0.081991	1e-200	0.000817064	377.75	54.5805
Standing height	iRBD	rs7957659	C	T	12	50638810	-0.0113315	0.00131922	0.578277	8.7e-18	6.26e-05	28.9327	54.5805
Standing height	iRBD	rs79584445	C	T	14	88893418	-0.0341759	0.00573526	0.01371	2.5e-09	3.16e-05	14.5921	54.5805
Standing height	iRBD	rs79621178	C	G	5	108091191	0.0306612	0.00235022	0.083798	6.7e-39	0.000144355	66.6943	54.5805
Standing height	iRBD	rs7964039	T	C	12	39736740	0.0144131	0.00258546	0.068704	2.5e-08	2.66e-05	12.2806	54.5805
Standing height	iRBD	rs7971877	G	T	12	58287630	-0.0125179	0.00132449	0.434851	3.4e-21	7.7e-05	35.5814	54.5805
Standing height	iRBD	rs79728014	G	A	11	46062245	0.0207825	0.00184179	0.149156	1.6e-29	0.000109627	50.6474	54.5805
Standing height	iRBD	rs79747671	T	C	12	103140344	-0.0253417	0.00209995	0.107873	1.6e-33	0.000123606	57.1068	54.5805
Standing height	iRBD	rs79749090	G	A	17	27417209	0.0161666	0.0025581	0.07255	2.6e-10	3.52e-05	16.2481	54.5805
Standing height	iRBD	rs7976738	C	T	12	91495838	-0.0104259	0.00182351	0.84966	1.1e-08	2.78e-05	12.8287	54.5805
Standing height	iRBD	rs798490	A	G	7	2801542	-0.0415024	0.00143369	0.293148	3e-184	0.000713825	329.986	54.5805
Standing height	iRBD	rs7987131	A	G	13	99593241	-0.00833188	0.00146657	0.712426	1.3e-08	2.84e-05	13.1405	54.5805
Standing height	iRBD	rs8016947	G	T	14	35832666	0.00785152	0.00132247	0.561817	2.9e-09	3.04e-05	14.0215	54.5805
Standing height	iRBD	rs8029053	T	C	15	89450087	-0.0142942	0.00145498	0.2843	8.8e-23	8.31e-05	38.4138	54.5805
Standing height	iRBD	rs8033211	G	C	15	63061887	0.00824942	0.00140269	0.677733	4.1e-09	2.97e-05	13.7327	54.5805
Standing height	iRBD	rs803804	T	C	13	71599302	0.00807584	0.00138785	0.637542	5.9e-09	3.01e-05	13.9245	54.5805
Standing height	iRBD	rs8094658	G	A	18	2761338	0.0078789	0.00137869	0.351911	1.1e-08	2.83e-05	13.0808	54.5805
Standing height	iRBD	rs811133	C	T	14	54647436	0.00941763	0.0016797	0.811166	2.1e-08	2.72e-05	12.5519	54.5805
Standing height	iRBD	rs822530	T	A	7	148631555	0.0341081	0.00162826	0.795351	2e-97	0.000378716	175.013	54.5805
Standing height	iRBD	rs823118	T	C	1	205723572	-0.0151059	0.00130196	0.547645	4e-31	0.000113058	52.2329	54.5805
Standing height	iRBD	rs833149	C	T	2	183223013	-0.00763082	0.00131427	0.576576	6.4e-09	2.84e-05	13.1344	54.5805
Standing height	iRBD	rs835118	A	G	5	14956699	0.00888568	0.00143178	0.702214	5.4e-10	3.3e-05	15.2543	54.5805
Standing height	iRBD	rs852946	A	G	6	72165420	0.00915594	0.00131419	0.421049	3.2e-12	4.09e-05	18.8808	54.5805
Standing height	iRBD	rs855286	C	T	12	102946454	-0.0218329	0.00225724	0.907384	4e-22	8.01e-05	37.0133	54.5805
Standing height	iRBD	rs876122	G	A	6	6886297	0.0251734	0.00198561	0.87882	7.8e-37	0.000134972	62.3586	54.5805
Standing height	iRBD	rs883668	G	A	3	114554021	-0.0249074	0.00274041	0.939946	1e-19	7e-05	32.356	54.5805
Standing height	iRBD	rs893900	T	C	15	67014528	-0.0160018	0.00131622	0.547507	5.2e-34	0.000126873	58.6162	54.5805
Standing height	iRBD	rs927578	T	G	13	28075022	0.0108078	0.0018846	0.142236	9.8e-09	2.85e-05	13.167	54.5805
Standing height	iRBD	rs9300607	C	A	13	101223459	-0.00852662	0.00131829	0.480638	9.9e-11	3.63e-05	16.768	54.5805
Standing height	iRBD	rs9314323	G	A	8	26243136	0.0105859	0.00143187	0.698375	1.4e-13	4.72e-05	21.81	54.5805
Standing height	iRBD	rs933561	G	A	16	49874676	-0.0119191	0.00138043	0.346754	5.9e-18	6.44e-05	29.7328	54.5805
Standing height	iRBD	rs9345893	T	G	6	67512311	-0.00819179	0.00142981	0.291623	1e-08	2.77e-05	12.8079	54.5805
Standing height	iRBD	rs9350850	C	T	6	81050236	0.0401944	0.00239466	0.079527	3.1e-63	0.00023653	109.291	54.5805
Standing height	iRBD	rs9365939	G	A	6	166336825	-0.0117754	0.00129998	0.547807	1.3e-19	6.87e-05	31.7363	54.5805
Standing height	iRBD	rs9379084	A	G	6	7231843	-0.031594	0.00208829	0.115607	1e-51	0.000204112	94.3084	54.5805
Standing height	iRBD	rs9391254	T	C	6	105377347	0.035681	0.00138798	0.320391	9.71e-146	0.000554426	256.258	54.5805
Standing height	iRBD	rs9405064	C	A	6	31292582	-0.0123203	0.0016344	0.357581	4.8e-14	6.97e-05	32.2173	54.5805
Standing height	iRBD	rs941346	T	G	7	70254674	-0.00792309	0.00135098	0.623244	4.5e-09	2.95e-05	13.6189	54.5805
Standing height	iRBD	rs9435731	A	C	1	17306029	0.028591	0.00129754	0.519102	1.3e-107	0.000408126	188.61	54.5805
Standing height	iRBD	rs9442571	A	T	1	9349611	0.0254415	0.0019433	0.129559	3.7e-39	0.00014599	67.4495	54.5805
Standing height	iRBD	rs9443189	G	A	6	76495882	-0.013989	0.00184267	0.144701	3.2e-14	4.84e-05	22.3773	54.5805
Standing height	iRBD	rs9487084	G	T	6	109717088	-0.0174405	0.00131831	0.410796	5.9e-40	0.000147245	68.0294	54.5805
Standing height	iRBD	rs9493589	A	G	6	133632465	-0.0113287	0.00130049	0.526621	3e-18	6.4e-05	29.5609	54.5805
Standing height	iRBD	rs9496369	T	C	6	142724918	-0.0395896	0.00143389	0.286031	8.49e-168	0.000640154	295.907	54.5805
Standing height	iRBD	rs9535015	A	C	13	48904509	-0.0115236	0.00146705	0.721237	4e-15	5.34e-05	24.6681	54.5805
Standing height	iRBD	rs9543310	A	G	13	73859958	0.00852784	0.00142675	0.305172	2.3e-09	3.08e-05	14.2474	54.5805
Standing height	iRBD	rs9545588	A	G	13	81615536	-0.00850337	0.00136365	0.61999	4.5e-10	3.41e-05	15.7398	54.5805
Standing height	iRBD	rs9574556	C	G	13	80646366	0.0115622	0.00162978	0.206141	1.3e-12	4.38e-05	20.213	54.5805
Standing height	iRBD	rs9575875	G	A	13	85931285	0.0101811	0.00135753	0.376906	6.4e-14	4.87e-05	22.4916	54.5805
Standing height	iRBD	rs9576006	A	G	13	36944732	-0.00819473	0.00144735	0.294658	1.5e-08	2.79e-05	12.895	54.5805
Standing height	iRBD	rs9576134	G	C	13	37481694	0.00949455	0.00159466	0.218449	2.6e-09	3.08e-05	14.2198	54.5805
Standing height	iRBD	rs9590405	G	A	13	114999838	-0.0182649	0.00154886	0.235299	4.3e-32	0.000120054	55.4653	54.5805
Standing height	iRBD	rs960225	A	C	11	1952089	0.0163195	0.00214406	0.104807	2.7e-14	5e-05	23.0869	54.5805
Standing height	iRBD	rs9614670	T	C	22	45838817	0.0169639	0.00164911	0.200304	8.1e-25	9.22e-05	42.5921	54.5805
Standing height	iRBD	rs9634212	A	C	12	93993266	0.0392212	0.00157834	0.220674	2.6e-136	0.000529105	244.549	54.5805
Standing height	iRBD	rs966541	G	A	12	29491528	0.0148463	0.00145936	0.276542	2.6e-24	8.82e-05	40.7448	54.5805
Standing height	iRBD	rs9696477	T	C	9	136399315	-0.0105483	0.00162374	0.23296	8.2e-11	3.98e-05	18.3698	54.5805
Standing height	iRBD	rs9747062	C	A	17	8023057	0.0137871	0.00133756	0.600697	6.5e-25	9.12e-05	42.1276	54.5805
Standing height	iRBD	rs9809116	G	A	3	72397279	-0.0244981	0.00133454	0.408494	2.9e-75	0.000290028	134.017	54.5805
Standing height	iRBD	rs9824877	A	G	3	98896242	-0.0104824	0.00163753	0.222424	1.5e-10	3.8e-05	17.5584	54.5805
Standing height	iRBD	rs9826470	T	C	3	38019428	0.0167257	0.00151482	0.248942	2.4e-28	0.000104609	48.3291	54.5805
Standing height	iRBD	rs9830029	A	G	3	33262129	0.0100338	0.00134179	0.385234	7.5e-14	4.77e-05	22.0297	54.5805
Standing height	iRBD	rs985344	A	G	3	67347767	-0.0188136	0.00214659	0.104292	1.9e-18	6.61e-05	30.5501	54.5805
Standing height	iRBD	rs9875575	G	A	3	88299112	0.0086437	0.00152797	0.757154	1.5e-08	2.75e-05	12.6926	54.5805
Standing height	iRBD	rs9880232	A	C	3	185360578	0.011601	0.00142982	0.701452	4.9e-16	5.64e-05	26.0406	54.5805
Standing height	iRBD	rs9894127	A	G	17	59625479	0.0134548	0.00147042	0.271576	5.7e-20	7.16e-05	33.0891	54.5805
Standing height	iRBD	rs9894946	G	A	17	7571080	0.0120306	0.00181899	0.841046	3.7e-11	3.87e-05	17.8775	54.5805
Standing height	iRBD	rs9941239	G	A	16	84987947	-0.0147342	0.00153182	0.755802	6.7e-22	8.01e-05	37.0221	54.5805
Weight	iRBD	rs10076828	A	G	5	105890302	0.0109525	0.00190753	0.624482	9.4e-09	5.63e-05	25.9732	49.2066
Weight	iRBD	rs10079478	C	T	5	133840796	-0.0130635	0.00202904	0.242135	1.2e-10	6.26e-05	28.9148	49.2066
Weight	iRBD	rs10100245	A	G	8	77226919	0.0161668	0.00175149	0.564483	2.7e-20	0.000128509	59.3313	49.2066
Weight	iRBD	rs10128597	A	G	11	8694830	-0.0177592	0.00195324	0.275787	9.7e-20	0.000125984	58.1655	49.2066
Weight	iRBD	rs1013402	G	A	11	27712381	0.0280909	0.00185981	0.318446	1.5e-51	0.000342529	158.176	49.2066
Weight	iRBD	rs10145154	T	C	14	79939525	0.0251981	0.00209344	0.221753	2.3e-33	0.000219156	101.191	49.2066
Weight	iRBD	rs10158176	A	T	1	243741754	-0.0147576	0.00256141	0.868581	8.3e-09	4.97e-05	22.9533	49.2066
Weight	iRBD	rs10172196	A	G	2	36780549	0.0179747	0.0018821	0.305451	1.3e-21	0.000137087	63.2924	49.2066
Weight	iRBD	rs10248298	A	C	7	121963813	0.0173317	0.00179819	0.366053	5.5e-22	0.000139415	64.3671	49.2066
Weight	iRBD	rs10257197	G	A	7	76569775	-0.0186658	0.00238336	0.84166	4.8e-15	9.29e-05	42.8731	49.2066
Weight	iRBD	rs10269774	A	G	7	92253972	0.0256368	0.00185008	0.32644	1.2e-43	0.000289026	133.462	49.2066
Weight	iRBD	rs10401784	A	C	19	3445721	-0.0120079	0.00181229	0.640449	3.5e-11	6.64e-05	30.6572	49.2066
Weight	iRBD	rs10411271	C	T	19	39547122	0.0107685	0.00189381	0.309762	1.3e-08	4.96e-05	22.892	49.2066
Weight	iRBD	rs10423928	A	T	19	46182304	-0.0279779	0.00219327	0.194362	2.9e-37	0.000245139	113.191	49.2066
Weight	iRBD	rs10457469	A	G	6	126083658	0.0165688	0.0017332	0.523429	1.2e-21	0.000136961	63.2341	49.2066
Weight	iRBD	rs1047891	A	C	2	211540507	0.0163674	0.00185888	0.315715	1.3e-18	0.00011575	53.4399	49.2066
Weight	iRBD	rs10488836	T	C	4	2160894	-0.0210989	0.00385113	0.053207	4.3e-08	4.49e-05	20.7056	49.2066
Weight	iRBD	rs1053007	G	A	19	10754400	-0.0139745	0.00180271	0.632306	9e-15	9.08e-05	41.9228	49.2066
Weight	iRBD	rs1061657	C	T	12	115108136	0.0111766	0.00198258	0.258006	1.7e-08	4.78e-05	22.0798	49.2066
Weight	iRBD	rs10738451	C	T	9	16713666	0.0123501	0.00193018	0.282913	1.6e-10	6.19e-05	28.5704	49.2066
Weight	iRBD	rs10740991	C	G	10	22058137	-0.0174067	0.00192986	0.717737	1.9e-19	0.000122767	56.68	49.2066
Weight	iRBD	rs10747488	A	C	1	98299475	-0.012279	0.00205776	0.768658	2.4e-09	5.36e-05	24.7549	49.2066
Weight	iRBD	rs10775144	T	C	15	51891134	-0.0117696	0.0017413	0.51463	1.4e-11	6.92e-05	31.9481	49.2066
Weight	iRBD	rs10777858	T	G	12	97792745	-0.0121811	0.00173751	0.528413	2.4e-12	7.4e-05	34.1401	49.2066
Weight	iRBD	rs10793850	T	G	6	7715955	0.0160952	0.00173259	0.477453	1.5e-20	0.000129264	59.68	49.2066
Weight	iRBD	rs10820852	A	C	9	94186973	-0.0156384	0.00194351	0.276246	8.5e-16	9.78e-05	45.148	49.2066
Weight	iRBD	rs10845408	T	C	12	11880581	0.0116892	0.00181832	0.35325	1.3e-10	6.24e-05	28.823	49.2066
Weight	iRBD	rs10861681	T	C	12	107334262	-0.0125362	0.00190017	0.296848	4.2e-11	6.56e-05	30.2878	49.2066
Weight	iRBD	rs10863750	C	T	1	209226079	-0.010188	0.00182168	0.648691	2.2e-08	4.73e-05	21.8398	49.2066
Weight	iRBD	rs10865182	T	C	2	42696131	0.0145752	0.00257847	0.869139	1.6e-08	4.83e-05	22.3087	49.2066
Weight	iRBD	rs10878349	G	A	12	66327632	-0.0250886	0.00173894	0.513056	3.5e-47	0.000314504	145.23	49.2066
Weight	iRBD	rs10884368	T	C	10	108639393	0.0101772	0.00178884	0.385062	1.3e-08	4.91e-05	22.6446	49.2066
Weight	iRBD	rs10887571	T	C	10	88030441	0.0121765	0.00175825	0.447708	4.3e-12	7.33e-05	33.8504	49.2066
Weight	iRBD	rs10914462	G	A	1	32125943	-0.011594	0.00175069	0.426714	3.5e-11	6.58e-05	30.3618	49.2066
Weight	iRBD	rs10915840	A	G	1	225668524	-0.0129188	0.0019495	0.274246	3.4e-11	6.64e-05	30.6709	49.2066
Weight	iRBD	rs10938398	A	G	4	45186139	0.0239368	0.00175171	0.433573	1.6e-42	0.000281429	129.952	49.2066
Weight	iRBD	rs10947137	C	A	6	31094971	-0.0235306	0.00330053	0.074311	1e-12	7.62e-05	35.1675	49.2066
Weight	iRBD	rs10998	A	G	12	122989412	0.0271496	0.0019959	0.746806	3.9e-42	0.000278752	128.716	49.2066
Weight	iRBD	rs10998194	C	T	10	70217052	-0.02094	0.00314835	0.082995	2.9e-11	6.67e-05	30.8127	49.2066
Weight	iRBD	rs11014285	A	G	10	25178864	0.0163425	0.00236546	0.165295	4.9e-12	7.37e-05	34.024	49.2066
Weight	iRBD	rs11023199	G	A	11	14394258	-0.0115056	0.00181462	0.355698	2.3e-10	6.07e-05	28.0117	49.2066
Weight	iRBD	rs11030016	T	C	11	27487992	0.0144695	0.00198154	0.739698	2.8e-13	8.06e-05	37.2219	49.2066
Weight	iRBD	rs11049684	T	C	12	28665359	-0.0104924	0.00189433	0.298948	3e-08	4.61e-05	21.3029	49.2066
Weight	iRBD	rs11056892	T	C	12	16493904	0.01547	0.00261617	0.127694	3.4e-09	5.33e-05	24.6131	49.2066
Weight	iRBD	rs11060406	T	C	12	123339117	-0.0317448	0.00468646	0.036707	1.3e-11	7.13e-05	32.9009	49.2066
Weight	iRBD	rs11071182	G	A	15	55644676	0.0171385	0.00259782	0.870436	4.2e-11	6.63e-05	30.5858	49.2066
Weight	iRBD	rs11071646	A	G	15	62273994	-0.0386715	0.00592371	0.022099	6.7e-11	6.46e-05	29.8402	49.2066
Weight	iRBD	rs1111817	G	C	9	23226898	-0.0135278	0.00182489	0.365064	1.2e-13	8.48e-05	39.1664	49.2066
Weight	iRBD	rs11134679	G	A	5	170623391	0.0139668	0.00187106	0.684745	8.4e-14	8.42e-05	38.8817	49.2066
Weight	iRBD	rs11150461	G	C	16	82448195	-0.0133562	0.00195614	0.72737	8.6e-12	7.07e-05	32.6625	49.2066
Weight	iRBD	rs11150745	G	A	17	78757626	-0.0197445	0.00186892	0.317705	4.3e-26	0.000169012	78.0344	49.2066
Weight	iRBD	rs11161044	C	G	14	29675957	0.0165123	0.00220568	0.807461	7.1e-14	8.48e-05	39.1396	49.2066
Weight	iRBD	rs11165513	T	C	1	96368020	0.0105472	0.00177629	0.384854	2.9e-09	5.27e-05	24.3162	49.2066
Weight	iRBD	rs11165643	T	C	1	96924097	0.0168126	0.00175733	0.590101	1.1e-21	0.000136742	63.133	49.2066
Weight	iRBD	rs111961170	A	G	7	6401275	0.0218255	0.00306568	0.088577	1.1e-12	7.69e-05	35.508	49.2066
Weight	iRBD	rs11205538	T	C	1	49237594	-0.0128404	0.00191958	0.713879	2.2e-11	6.74e-05	31.0946	49.2066
Weight	iRBD	rs11206730	A	G	1	56526310	0.0132117	0.00213716	0.206736	6.3e-10	5.73e-05	26.4302	49.2066
Weight	iRBD	rs11245450	A	G	10	126658075	-0.0146582	0.0017743	0.421933	1.4e-16	0.000104812	48.3897	49.2066
Weight	iRBD	rs113789803	G	T	7	3128590	0.0173272	0.00252772	0.137006	7.1e-12	7.1e-05	32.7762	49.2066
Weight	iRBD	rs113866544	C	T	17	46270606	0.0318158	0.00344699	0.068317	2.7e-20	0.000128858	59.4926	49.2066
Weight	iRBD	rs1147346	G	A	9	132213552	-0.0102663	0.00181332	0.377918	1.5e-08	4.96e-05	22.878	49.2066
Weight	iRBD	rs115056380	A	G	1	111338672	-0.0263229	0.00403586	0.048338	6.9e-11	6.37e-05	29.43	49.2066
Weight	iRBD	rs115179432	G	A	2	33348679	-0.0260802	0.00336333	0.072026	8.9e-15	9.09e-05	41.9769	49.2066
Weight	iRBD	rs11525873	C	T	7	138817193	-0.0178069	0.00292741	0.097698	1.2e-09	5.59e-05	25.8085	49.2066
Weight	iRBD	rs11578046	A	G	1	23425139	-0.0142324	0.00184446	0.326635	1.2e-14	8.91e-05	41.137	49.2066
Weight	iRBD	rs11601136	C	T	11	132700741	0.01159	0.00176433	0.422786	5.1e-11	6.56e-05	30.2675	49.2066
Weight	iRBD	rs11614326	A	G	12	122269182	-0.0110282	0.00176096	0.545068	3.8e-10	6.03e-05	27.8456	49.2066
Weight	iRBD	rs11616501	T	C	13	28647135	-0.010356	0.00179484	0.623462	7.9e-09	5.04e-05	23.246	49.2066
Weight	iRBD	rs11622473	A	G	14	103979762	-0.0125813	0.0020992	0.219991	2.1e-09	5.43e-05	25.0786	49.2066
Weight	iRBD	rs11658134	A	G	17	76739141	-0.0121812	0.00174255	0.511777	2.7e-12	7.41e-05	34.2322	49.2066
Weight	iRBD	rs11667917	A	G	19	18211213	0.0132851	0.00177202	0.407363	6.5e-14	8.52e-05	39.3424	49.2066
Weight	iRBD	rs11688707	A	G	2	241843564	0.0113253	0.00181563	0.364468	4.4e-10	5.94e-05	27.4313	49.2066
Weight	iRBD	rs11704728	T	C	22	18130209	0.0138031	0.00219922	0.196351	3.5e-10	6.01e-05	27.7589	49.2066
Weight	iRBD	rs11709402	G	A	3	131551027	0.0188577	0.00193692	0.278741	2.1e-22	0.000142988	66.017	49.2066
Weight	iRBD	rs117176448	G	C	8	27261138	0.0195169	0.0029397	0.096224	3.2e-11	6.63e-05	30.5857	49.2066
Weight	iRBD	rs117342986	T	C	16	54267868	0.0344366	0.00567583	0.026419	1.3e-09	6.1e-05	28.163	49.2066
Weight	iRBD	rs11739036	A	G	5	32723478	-0.0129751	0.00188488	0.342617	5.8e-12	7.58e-05	35.0111	49.2066
Weight	iRBD	rs11779446	G	A	8	23388326	-0.018949	0.00236735	0.161255	1.2e-15	9.71e-05	44.8417	49.2066
Weight	iRBD	rs11855017	A	C	15	42096146	0.0160563	0.00225574	0.181513	1.1e-12	7.66e-05	35.3645	49.2066
Weight	iRBD	rs11855853	T	C	15	78012618	-0.0122419	0.00196767	0.269382	4.9e-10	5.9e-05	27.2337	49.2066
Weight	iRBD	rs1191600	A	C	14	30101641	-0.0101029	0.00177895	0.593586	1.4e-08	4.92e-05	22.7347	49.2066
Weight	iRBD	rs11938641	C	T	4	82195102	0.0149774	0.00187392	0.312149	1.3e-15	9.63e-05	44.4729	49.2066
Weight	iRBD	rs11997525	A	T	8	49401982	0.0136151	0.00232667	0.167041	4.9e-09	5.16e-05	23.8141	49.2066
Weight	iRBD	rs12031920	A	T	1	51109269	0.0138293	0.00175645	0.414703	3.5e-15	9.28e-05	42.8626	49.2066
Weight	iRBD	rs1205593	C	T	1	11252716	-0.0187843	0.00202587	0.759353	1.8e-20	0.000128957	59.538	49.2066
Weight	iRBD	rs12122361	G	A	1	174933414	-0.0119588	0.00196612	0.265641	1.2e-09	5.58e-05	25.7589	49.2066
Weight	iRBD	rs12140153	T	G	1	62579891	-0.0305707	0.00303417	0.094245	7.1e-24	0.000159555	73.667	49.2066
Weight	iRBD	rs12152297	T	C	3	161439182	0.0112137	0.0017311	0.540981	9.3e-11	6.25e-05	28.8311	49.2066
Weight	iRBD	rs1218822	A	G	13	28011963	0.0152999	0.00183812	0.661485	8.5e-17	0.000104835	48.3999	49.2066
Weight	iRBD	rs12202219	C	T	6	41761495	-0.0209116	0.00255379	0.132057	2.6e-16	0.000100244	46.2801	49.2066
Weight	iRBD	rs12213070	A	G	6	12131542	-0.0142184	0.00181884	0.34635	5.4e-15	9.15e-05	42.2596	49.2066
Weight	iRBD	rs12216497	T	C	6	19028623	-0.0105972	0.00174795	0.561075	1.3e-09	5.53e-05	25.5353	49.2066
Weight	iRBD	rs12237216	C	T	9	95446319	-0.0119151	0.00206008	0.231648	7.3e-09	5.05e-05	23.3308	49.2066
Weight	iRBD	rs12254441	T	C	10	76617857	-0.0122453	0.00185854	0.373213	4.4e-11	7.02e-05	32.387	49.2066
Weight	iRBD	rs12259464	A	G	10	53680099	0.0104497	0.00174394	0.484465	2.1e-09	5.45e-05	25.1812	49.2066
Weight	iRBD	rs12286929	G	A	11	115022404	0.0100371	0.00174003	0.526986	8e-09	5.02e-05	23.1865	49.2066
Weight	iRBD	rs12300276	A	G	12	110697965	0.0152427	0.00205213	0.233933	1.1e-13	8.33e-05	38.4452	49.2066
Weight	iRBD	rs12364470	G	T	11	134601012	0.0169517	0.00233964	0.164558	4.3e-13	7.9e-05	36.4771	49.2066
Weight	iRBD	rs12375196	A	C	7	103416541	0.0155577	0.00176542	0.424361	1.2e-18	0.000118251	54.5949	49.2066
Weight	iRBD	rs12427047	T	C	12	90213070	-0.0173973	0.00202215	0.242756	7.7e-18	0.000111275	51.3738	49.2066
Weight	iRBD	rs12449219	G	C	16	77261943	0.015126	0.0025829	0.130833	4.7e-09	5.2e-05	24.0223	49.2066
Weight	iRBD	rs12459965	T	C	19	18452195	-0.0127019	0.00196974	0.267641	1.1e-10	6.32e-05	29.1988	49.2066
Weight	iRBD	rs12462975	A	G	19	30272202	0.0208934	0.00186152	0.329693	3.1e-29	0.000192944	89.086	49.2066
Weight	iRBD	rs12517140	C	T	5	95639072	0.0122061	0.00181031	0.639865	1.6e-11	6.87e-05	31.7002	49.2066
Weight	iRBD	rs12538435	G	A	7	71437104	-0.0156802	0.00197259	0.261801	1.9e-15	9.5e-05	43.8746	49.2066
Weight	iRBD	rs12629746	A	C	3	171933069	-0.0128363	0.00174828	0.482563	2.1e-13	8.23e-05	37.9884	49.2066
Weight	iRBD	rs12654421	T	C	5	63015880	0.0109	0.00190894	0.293298	1.1e-08	4.93e-05	22.7376	49.2066
Weight	iRBD	rs1266876	T	C	6	51781580	0.0139997	0.00181554	0.349608	1.2e-14	8.91e-05	41.1488	49.2066
Weight	iRBD	rs12680342	G	T	8	95359638	-0.014237	0.00206229	0.229005	5.1e-12	7.16e-05	33.0437	49.2066
Weight	iRBD	rs12700447	T	C	7	23597098	-0.0107729	0.00177825	0.398303	1.4e-09	5.56e-05	25.6806	49.2066
Weight	iRBD	rs12726165	T	C	1	7727237	0.0105328	0.00178958	0.378208	4e-09	5.22e-05	24.0885	49.2066
Weight	iRBD	rs12765002	T	C	10	104635348	0.0165139	0.00208041	0.225178	2.1e-15	9.52e-05	43.9332	49.2066
Weight	iRBD	rs12774618	G	A	10	116021999	0.0117716	0.00204553	0.236014	8.7e-09	5e-05	23.0696	49.2066
Weight	iRBD	rs1286058	A	T	14	91458523	0.0128181	0.00190389	0.703737	1.7e-11	6.85e-05	31.6292	49.2066
Weight	iRBD	rs12879423	G	A	14	25927832	0.0193965	0.00187127	0.678639	3.6e-25	0.0001641	75.7659	49.2066
Weight	iRBD	rs12881629	G	A	14	101146413	0.023158	0.00315038	0.082646	2e-13	8.13e-05	37.5422	49.2066
Weight	iRBD	rs12906197	T	C	15	38492199	-0.0101215	0.0017705	0.421639	1.1e-08	5e-05	23.0662	49.2066
Weight	iRBD	rs12962504	A	G	18	20684689	-0.0241421	0.00386143	0.059625	4e-10	6.54e-05	30.1739	49.2066
Weight	iRBD	rs1296328	C	A	4	137083193	-0.0158414	0.00175367	0.559026	1.7e-19	0.000123726	57.1229	49.2066
Weight	iRBD	rs13007086	T	A	2	630034	0.0504058	0.00229163	0.827532	3.2e-107	0.000725244	335.038	49.2066
Weight	iRBD	rs13033310	A	G	2	133523605	0.0111606	0.00200357	0.252734	2.5e-08	4.7e-05	21.7199	49.2066
Weight	iRBD	rs13059141	A	G	3	52841220	0.0165439	0.00272406	0.113538	1.3e-09	5.51e-05	25.4346	49.2066
Weight	iRBD	rs13156100	A	G	5	60800957	-0.0101259	0.00178073	0.385379	1.3e-08	4.86e-05	22.4237	49.2066
Weight	iRBD	rs13156484	A	G	5	122653399	-0.0203701	0.00175326	0.472162	3.3e-31	0.000206827	95.4975	49.2066
Weight	iRBD	rs13166829	C	T	5	37222226	-0.0140751	0.00210906	0.215183	2.5e-11	6.69e-05	30.891	49.2066
Weight	iRBD	rs13191298	G	A	6	70010225	0.0158479	0.00264451	0.122189	2.1e-09	5.39e-05	24.8728	49.2066
Weight	iRBD	rs13211684	C	T	6	51175486	0.0112006	0.00179034	0.377495	3.9e-10	5.9e-05	27.2199	49.2066
Weight	iRBD	rs13218383	G	C	6	120173501	-0.011885	0.00183395	0.33513	9.1e-11	6.29e-05	29.0603	49.2066
Weight	iRBD	rs13292699	C	A	9	15910044	-0.0142435	0.00175413	0.433667	4.7e-16	9.97e-05	46.0075	49.2066
Weight	iRBD	rs13303360	A	G	1	203488344	0.0137055	0.00230932	0.171067	2.9e-09	5.33e-05	24.5936	49.2066
Weight	iRBD	rs13333747	C	T	16	2175373	-0.0248702	0.00225629	0.182691	3e-28	0.000184711	85.2837	49.2066
Weight	iRBD	rs1412234	C	T	9	28410683	0.0189256	0.00185414	0.32732	1.8e-24	0.000157729	72.8237	49.2066
Weight	iRBD	rs1413125	T	G	13	59260131	-0.012685	0.00176161	0.428099	6e-13	7.88e-05	36.3751	49.2066
Weight	iRBD	rs1419832	G	A	10	118670282	-0.0152382	0.00199349	0.743014	2.1e-14	8.87e-05	40.9389	49.2066
Weight	iRBD	rs1421035	T	C	10	131136401	0.0110506	0.00183712	0.347705	1.8e-09	5.54e-05	25.5726	49.2066
Weight	iRBD	rs142583374	A	G	8	27985864	0.0164465	0.00256596	0.132519	1.5e-10	6.22e-05	28.7102	49.2066
Weight	iRBD	rs1440286	A	G	11	12809152	0.0106404	0.00176637	0.412735	1.7e-09	5.49e-05	25.3378	49.2066
Weight	iRBD	rs1441264	A	G	13	79580919	0.0147446	0.0018074	0.593667	3.4e-16	0.000104887	48.424	49.2066
Weight	iRBD	rs1446585	G	A	2	136407479	-0.0109929	0.0019728	0.244503	2.5e-08	4.46e-05	20.6103	49.2066
Weight	iRBD	rs1447498	G	A	2	205388729	-0.0148515	0.00205806	0.770248	5.3e-13	7.81e-05	36.0403	49.2066
Weight	iRBD	rs145350287	A	T	12	120907309	-0.0452172	0.00444232	0.039605	2.5e-24	0.000155538	71.8123	49.2066
Weight	iRBD	rs1458156	T	C	12	41887940	0.0143605	0.00173613	0.488418	1.3e-16	0.000103057	47.5789	49.2066
Weight	iRBD	rs1461226	C	T	5	153169740	-0.0111022	0.00183054	0.661486	1.3e-09	5.52e-05	25.4838	49.2066
Weight	iRBD	rs1477890	G	A	4	18511738	0.0152927	0.00173485	0.492868	1.2e-18	0.00011691	53.9753	49.2066
Weight	iRBD	rs148636479	T	A	4	164359678	-0.032163	0.00554571	0.028561	6.6e-09	5.74e-05	26.5003	49.2066
Weight	iRBD	rs149114999	C	T	3	61197721	-0.0200676	0.00245074	0.145846	2.6e-16	0.000100335	46.3222	49.2066
Weight	iRBD	rs1553065	A	G	4	115036831	-0.00967515	0.00175318	0.430371	3.4e-08	4.59e-05	21.1882	49.2066
Weight	iRBD	rs1652376	T	G	18	21109466	-0.0227272	0.00174302	0.462316	7.3e-39	0.000256796	118.575	49.2066
Weight	iRBD	rs16862406	G	C	2	222132047	-0.0116402	0.00203666	0.236815	1.1e-08	4.9e-05	22.6102	49.2066
Weight	iRBD	rs16868443	C	G	7	93206264	0.0148213	0.0018067	0.360421	2.3e-16	0.000101276	46.7568	49.2066
Weight	iRBD	rs1687230	T	C	3	184003194	-0.0106913	0.00175931	0.586993	1.2e-09	5.54e-05	25.5858	49.2066
Weight	iRBD	rs16942383	A	C	15	89405052	-0.0285827	0.00426418	0.043949	2e-11	6.87e-05	31.695	49.2066
Weight	iRBD	rs17016665	C	G	2	79497075	0.0158243	0.00278401	0.107766	1.3e-08	4.82e-05	22.2308	49.2066
Weight	iRBD	rs17024393	C	T	1	110154688	0.058332	0.0054578	0.02594	1.2e-26	0.000171949	79.3904	49.2066
Weight	iRBD	rs17049820	C	T	2	59139507	-0.0177809	0.00275156	0.112997	1e-10	6.34e-05	29.2584	49.2066
Weight	iRBD	rs1722322	G	T	7	113040341	-0.0123095	0.00196616	0.270891	3.8e-10	5.99e-05	27.6324	49.2066
Weight	iRBD	rs17265387	T	C	2	200249002	-0.0133021	0.00204652	0.235662	8e-11	6.37e-05	29.4284	49.2066
Weight	iRBD	rs1727638	A	G	6	72139572	0.00968493	0.0017421	0.442514	2.7e-08	4.63e-05	21.3648	49.2066
Weight	iRBD	rs17363646	G	A	1	86823503	0.0145773	0.0025213	0.135716	7.4e-09	4.99e-05	23.0137	49.2066
Weight	iRBD	rs17399739	G	A	10	87490850	0.0230097	0.00343185	0.068899	2e-11	6.79e-05	31.3607	49.2066
Weight	iRBD	rs17491275	G	T	1	39672545	0.0210055	0.00238096	0.160063	1.1e-18	0.000118641	54.7746	49.2066
Weight	iRBD	rs1765141	G	A	11	30363727	-0.0140531	0.00182572	0.65417	1.4e-14	8.94e-05	41.2535	49.2066
Weight	iRBD	rs17814208	G	A	2	144037998	0.0138475	0.00201845	0.243812	6.9e-12	7.07e-05	32.6424	49.2066
Weight	iRBD	rs1801282	G	C	3	12393125	0.018733	0.00266224	0.119563	2e-12	7.39e-05	34.1088	49.2066
Weight	iRBD	rs1813212	G	A	11	89301382	-0.012204	0.0017481	0.445589	2.9e-12	7.36e-05	33.9724	49.2066
Weight	iRBD	rs1834144	A	C	18	40744790	-0.0139157	0.0018013	0.373195	1.1e-14	9.06e-05	41.8256	49.2066
Weight	iRBD	rs1879319	G	A	2	50692186	-0.0113684	0.00175178	0.495452	8.6e-11	6.46e-05	29.8301	49.2066
Weight	iRBD	rs1881994	C	T	3	121541341	-0.0103208	0.00179637	0.635816	9.2e-09	4.93e-05	22.7732	49.2066
Weight	iRBD	rs1910466	C	T	3	147086268	-0.0100068	0.00174186	0.498134	9.2e-09	5.01e-05	23.1137	49.2066
Weight	iRBD	rs1937799	A	C	1	80792503	0.0109729	0.00188546	0.300236	5.9e-09	5.06e-05	23.3563	49.2066
Weight	iRBD	rs1955695	G	A	14	61021891	-0.0206539	0.00179253	0.622273	1e-30	0.000200536	92.5922	49.2066
Weight	iRBD	rs1964675	T	C	3	136114945	0.0107138	0.00191295	0.711256	2.1e-08	4.71e-05	21.7656	49.2066
Weight	iRBD	rs1966818	A	G	8	6279958	0.0128699	0.0023042	0.172204	2.3e-08	4.72e-05	21.8002	49.2066
Weight	iRBD	rs1968109	G	C	16	89854829	-0.012132	0.00187154	0.315011	9e-11	6.35e-05	29.3242	49.2066
Weight	iRBD	rs2005172	C	A	17	61996255	0.0145907	0.00183141	0.639773	1.6e-15	9.81e-05	45.3024	49.2066
Weight	iRBD	rs2015769	G	A	2	113957637	-0.0110922	0.00173836	0.4834	1.8e-10	6.15e-05	28.3692	49.2066
Weight	iRBD	rs2016469	A	G	3	108023965	0.0126868	0.00180509	0.371517	2.1e-12	7.52e-05	34.7003	49.2066
Weight	iRBD	rs2045293	T	C	7	114350102	0.0101404	0.00176469	0.419188	9.1e-09	5.01e-05	23.1153	49.2066
Weight	iRBD	rs2064103	C	T	22	38608227	-0.012129	0.00175385	0.55128	4.7e-12	7.28e-05	33.6011	49.2066
Weight	iRBD	rs2071952	C	T	16	783173	0.0128745	0.00214078	0.207606	1.8e-09	5.45e-05	25.1762	49.2066
Weight	iRBD	rs2079860	G	C	3	42431407	-0.0112706	0.00190124	0.307327	3.1e-09	5.41e-05	24.9672	49.2066
Weight	iRBD	rs2101975	G	A	4	106216667	-0.0146312	0.0017548	0.432151	7.6e-17	0.000105065	48.5063	49.2066
Weight	iRBD	rs2102278	G	A	4	52818664	0.01511	0.00185434	0.322487	3.7e-16	9.98e-05	46.0602	49.2066
Weight	iRBD	rs2119753	G	A	2	151224579	-0.0100428	0.00177954	0.390167	1.7e-08	4.8e-05	22.1573	49.2066
Weight	iRBD	rs2120450	A	T	15	53101580	0.0136801	0.00248445	0.144758	3.7e-08	4.63e-05	21.3921	49.2066
Weight	iRBD	rs2139555	T	C	12	103627123	-0.0130266	0.00176167	0.565126	1.4e-13	8.34e-05	38.5062	49.2066
Weight	iRBD	rs215634	G	A	7	32369148	-0.0128022	0.00178564	0.611881	7.5e-13	7.78e-05	35.9384	49.2066
Weight	iRBD	rs2161228	T	C	5	88001798	0.0304919	0.00287461	0.102309	2.8e-26	0.000170781	78.8511	49.2066
Weight	iRBD	rs2183300	A	G	9	73752824	-0.0105197	0.00177953	0.397752	3.4e-09	5.3e-05	24.4761	49.2066
Weight	iRBD	rs2192158	G	A	4	55505360	-0.0112313	0.00173957	0.553292	1.1e-10	6.24e-05	28.7865	49.2066
Weight	iRBD	rs2193552	G	A	3	70456975	0.0108431	0.00186948	0.323619	6.6e-09	5.15e-05	23.7618	49.2066
Weight	iRBD	rs2197563	A	G	2	233687080	0.00971108	0.0017636	0.59478	3.7e-08	4.55e-05	20.9858	49.2066
Weight	iRBD	rs2225509	C	A	9	81366487	-0.00957998	0.00174813	0.556429	4.3e-08	4.53e-05	20.9144	49.2066
Weight	iRBD	rs2236084	G	A	6	109797304	-0.0119354	0.00175932	0.410693	1.2e-11	6.9e-05	31.8337	49.2066
Weight	iRBD	rs2242171	T	C	16	88793910	0.0122401	0.00179573	0.598471	9.3e-12	7.2e-05	33.2419	49.2066
Weight	iRBD	rs2270894	G	C	3	9975386	-0.0182983	0.00223383	0.203234	2.6e-16	0.000108437	50.0633	49.2066
Weight	iRBD	rs2274070	G	A	14	62361500	0.0128874	0.00205428	0.234272	3.5e-10	5.96e-05	27.509	49.2066
Weight	iRBD	rs2276190	A	G	18	63430340	0.013067	0.00194393	0.277361	1.8e-11	6.84e-05	31.5989	49.2066
Weight	iRBD	rs2279654	T	C	5	6742886	0.0112168	0.00195116	0.271631	9e-09	4.98e-05	22.9834	49.2066
Weight	iRBD	rs2280018	C	A	16	15150833	-0.0128226	0.00176757	0.593408	4e-13	7.93e-05	36.6288	49.2066
Weight	iRBD	rs2280470	G	A	15	89395626	-0.0169859	0.00186019	0.678555	6.8e-20	0.000125863	58.1096	49.2066
Weight	iRBD	rs2289379	T	C	7	44804225	-0.011547	0.0017809	0.395651	8.9e-11	6.38e-05	29.4368	49.2066
Weight	iRBD	rs2307111	C	T	5	75003678	-0.0265756	0.00177387	0.395017	9.7e-51	0.000337563	155.882	49.2066
Weight	iRBD	rs2417084	C	T	9	103119277	0.0162295	0.00186411	0.315986	3.1e-18	0.000113861	52.5674	49.2066
Weight	iRBD	rs247008	G	A	5	131447104	0.0143433	0.00185514	0.670391	1.1e-14	9.09e-05	41.9748	49.2066
Weight	iRBD	rs2494196	A	C	1	219762581	0.0135799	0.00191318	0.2861	1.3e-12	7.53e-05	34.778	49.2066
Weight	iRBD	rs2533879	A	G	7	2859847	-0.0251007	0.00189315	0.299701	4e-40	0.000264468	122.119	49.2066
Weight	iRBD	rs255801	G	A	5	119324164	-0.0107474	0.00173909	0.530875	6.4e-10	5.75e-05	26.5605	49.2066
Weight	iRBD	rs2568958	A	G	1	72765116	0.018097	0.00176493	0.60366	1.1e-24	0.000156712	72.3545	49.2066
Weight	iRBD	rs25849	G	C	16	2265071	0.0182383	0.00192221	0.288816	2.4e-21	0.000136648	63.0892	49.2066
Weight	iRBD	rs2585526	G	A	13	78624080	0.0118094	0.00175179	0.557415	1.6e-11	6.88e-05	31.7676	49.2066
Weight	iRBD	rs2660241	C	T	16	4940023	0.0141485	0.00180451	0.364905	4.5e-15	9.28e-05	42.8355	49.2066
Weight	iRBD	rs2678204	G	T	1	201800511	0.0202308	0.00182589	0.340179	1.6e-28	0.000183734	84.8328	49.2066
Weight	iRBD	rs2737218	C	T	8	116631278	-0.0221266	0.0021424	0.208371	5.3e-25	0.000161517	74.5732	49.2066
Weight	iRBD	rs2744956	C	T	6	34618937	0.0516363	0.00249725	0.139233	5.6e-95	0.000639099	295.216	49.2066
Weight	iRBD	rs2802295	G	A	6	108926496	0.0232941	0.00179021	0.626112	1e-38	0.000254048	117.306	49.2066
Weight	iRBD	rs28366156	C	T	6	31671498	-0.0235391	0.00256788	0.130595	4.9e-20	0.000125823	58.0908	49.2066
Weight	iRBD	rs28453815	A	T	9	98303429	0.0136542	0.00184904	0.329996	1.5e-13	8.24e-05	38.0608	49.2066
Weight	iRBD	rs2861685	C	T	2	67837553	-0.0138169	0.00175339	0.41198	3.3e-15	9.25e-05	42.7025	49.2066
Weight	iRBD	rs28670671	C	T	9	140363045	-0.01106	0.00198761	0.28602	2.6e-08	5e-05	23.0642	49.2066
Weight	iRBD	rs28696937	T	C	9	122649882	0.0191613	0.00286817	0.102822	2.4e-11	6.77e-05	31.2729	49.2066
Weight	iRBD	rs287837	G	A	6	83430793	-0.0143853	0.00174223	0.52387	1.5e-16	0.000103233	47.6602	49.2066
Weight	iRBD	rs28788874	T	C	1	1520725	-0.0148258	0.00199525	0.41493	1.1e-13	0.000106721	49.2708	49.2066
Weight	iRBD	rs2897968	A	G	12	46763686	0.0128858	0.00177949	0.607076	4.4e-13	7.92e-05	36.5707	49.2066
Weight	iRBD	rs2920882	T	G	2	55312270	0.009548	0.00173377	0.513647	3.6e-08	4.55e-05	21.0274	49.2066
Weight	iRBD	rs2974432	G	A	5	168267783	-0.0147053	0.00204389	0.235445	6.3e-13	7.79e-05	35.9421	49.2066
Weight	iRBD	rs3012053	G	A	10	77293109	-0.0112012	0.00192275	0.714873	5.7e-09	5.11e-05	23.6125	49.2066
Weight	iRBD	rs3116598	T	C	13	51099616	-0.023007	0.00210259	0.219484	7.2e-28	0.000181357	83.7351	49.2066
Weight	iRBD	rs314279	A	C	6	105402083	-0.022118	0.00271395	0.884502	3.6e-16	0.0001	46.1458	49.2066
Weight	iRBD	rs329651	T	G	11	133767622	0.0122195	0.00219585	0.803977	2.6e-08	4.71e-05	21.7271	49.2066
Weight	iRBD	rs33967909	A	G	5	137603293	0.0142479	0.00210668	0.21595	1.3e-11	6.87e-05	31.736	49.2066
Weight	iRBD	rs34017457	A	G	16	67166731	0.0681676	0.0104308	0.006963	6.4e-11	6.43e-05	29.6667	49.2066
Weight	iRBD	rs34028346	A	G	4	54368694	0.014663	0.00249825	0.141835	4.4e-09	5.23e-05	24.1628	49.2066
Weight	iRBD	rs34045288	T	C	6	40369081	0.0196676	0.00183513	0.334414	8.4e-27	0.000172195	79.5042	49.2066
Weight	iRBD	rs34223321	A	C	17	38352388	0.0126073	0.00189232	0.300077	2.7e-11	6.68e-05	30.8234	49.2066
Weight	iRBD	rs34505073	A	G	13	50237255	0.054202	0.00602002	0.021639	2.2e-19	0.000124393	57.4308	49.2066
Weight	iRBD	rs34517439	A	C	1	78450517	0.0504268	0.00267531	0.12179	3e-79	0.000543955	251.243	49.2066
Weight	iRBD	rs34574518	G	A	6	142406234	-0.0132704	0.00212473	0.210554	4.2e-10	5.85e-05	27.0273	49.2066
Weight	iRBD	rs34627176	A	G	4	1006200	-0.0117679	0.00211862	0.213884	2.8e-08	4.66e-05	21.4984	49.2066
Weight	iRBD	rs34848742	G	T	4	123828042	-0.0141124	0.00211955	0.788197	2.8e-11	6.65e-05	30.6988	49.2066
Weight	iRBD	rs35307904	A	G	9	78511889	-0.017466	0.00266277	0.122482	5.4e-11	6.56e-05	30.2739	49.2066
Weight	iRBD	rs35467921	T	C	16	30048553	0.0274467	0.00176986	0.40056	3.1e-54	0.000361763	167.061	49.2066
Weight	iRBD	rs35506085	A	G	11	2165576	-0.0192188	0.00225137	0.185073	1.4e-17	0.000111415	51.4383	49.2066
Weight	iRBD	rs35568752	A	G	4	38731476	0.0129989	0.00215915	0.201714	1.7e-09	5.44e-05	25.1221	49.2066
Weight	iRBD	rs355865	C	T	2	165630460	0.0101121	0.00178996	0.621208	1.6e-08	4.81e-05	22.216	49.2066
Weight	iRBD	rs35626515	A	C	16	28649651	0.0258576	0.00176756	0.405489	1.8e-48	0.000322363	148.86	49.2066
Weight	iRBD	rs35792595	A	T	8	14318616	0.0120626	0.00190775	0.297477	2.6e-10	6.08e-05	28.0767	49.2066
Weight	iRBD	rs35874463	G	A	15	67457698	0.0241918	0.00372235	0.057667	8.1e-11	6.36e-05	29.3643	49.2066
Weight	iRBD	rs35882248	T	C	2	230627955	0.0137716	0.00185988	0.317211	1.3e-13	8.22e-05	37.9283	49.2066
Weight	iRBD	rs361222	T	A	3	12922716	-0.0104784	0.00180358	0.632486	6.3e-09	5.1e-05	23.5646	49.2066
Weight	iRBD	rs36140	C	A	5	66164160	0.0124261	0.00180971	0.635287	6.6e-12	7.16e-05	33.0328	49.2066
Weight	iRBD	rs365352	A	G	5	77401152	-0.0202727	0.00201269	0.244355	7.3e-24	0.000151772	70.0732	49.2066
Weight	iRBD	rs3730071	A	C	12	49168798	-0.0364038	0.0050666	0.030223	6.7e-13	7.77e-05	35.8642	49.2066
Weight	iRBD	rs374335	G	A	12	77457439	-0.0121839	0.00186552	0.318851	6.5e-11	6.45e-05	29.7683	49.2066
Weight	iRBD	rs3753639	C	T	1	154986091	0.0215164	0.00202485	0.243718	2.3e-26	0.000170663	78.7968	49.2066
Weight	iRBD	rs3759094	T	C	12	56497903	-0.0151722	0.00183616	0.337214	1.4e-16	0.000102898	47.5056	49.2066
Weight	iRBD	rs3762444	T	C	1	2427712	-0.0111158	0.00174903	0.454407	2.1e-10	6.13e-05	28.2843	49.2066
Weight	iRBD	rs3803286	G	A	14	103246470	-0.0149231	0.00184162	0.666818	5.4e-16	9.9e-05	45.685	49.2066
Weight	iRBD	rs3822742	A	C	5	139059017	0.0184477	0.00179829	0.371048	1.1e-24	0.000158841	73.3373	49.2066
Weight	iRBD	rs3845344	T	C	1	75001480	0.0126989	0.00177135	0.391117	7.6e-13	7.68e-05	35.4593	49.2066
Weight	iRBD	rs3853252	A	G	6	152170247	0.0169244	0.00174688	0.454899	3.4e-22	0.000142052	65.585	49.2066
Weight	iRBD	rs3861879	G	A	9	129464856	0.0111651	0.00175834	0.438769	2.2e-10	6.14e-05	28.3435	49.2066
Weight	iRBD	rs3892367	A	G	12	122609582	0.0170607	0.00173462	0.478002	7.9e-23	0.000145252	67.0624	49.2066
Weight	iRBD	rs400529	T	C	3	153910995	0.0153122	0.00173683	0.528387	1.2e-18	0.000116854	53.9496	49.2066
Weight	iRBD	rs40071	C	T	5	107496102	-0.0159204	0.00226483	0.179514	2.1e-12	7.47e-05	34.4694	49.2066
Weight	iRBD	rs403694	T	C	21	46567625	0.0140707	0.0017523	0.537338	9.8e-16	9.84e-05	45.4475	49.2066
Weight	iRBD	rs4123668	C	T	3	82629523	0.010236	0.00176771	0.402815	7e-09	5.04e-05	23.2713	49.2066
Weight	iRBD	rs41271299	T	C	6	19839415	0.0467985	0.00392366	0.051262	8.5e-33	0.000213028	98.3608	49.2066
Weight	iRBD	rs41311445	C	A	22	42070374	-0.0263051	0.00296093	0.0957	6.4e-19	0.000119766	55.2943	49.2066
Weight	iRBD	rs4132132	C	T	4	31001301	0.0112976	0.00176002	0.444285	1.4e-10	6.3e-05	29.0963	49.2066
Weight	iRBD	rs41478448	G	A	11	68181621	-0.0220042	0.00233421	0.166873	4.2e-21	0.000134629	62.1571	49.2066
Weight	iRBD	rs4148155	G	A	4	89054667	-0.0197696	0.00272534	0.113263	4e-13	7.85e-05	36.2441	49.2066
Weight	iRBD	rs4240326	G	A	4	145839264	-0.0235659	0.00174103	0.550168	9.6e-42	0.00027488	126.928	49.2066
Weight	iRBD	rs4253755	A	G	22	46615376	0.0177267	0.00261686	0.128523	1.3e-11	7.04e-05	32.4973	49.2066
Weight	iRBD	rs429343	G	A	2	147903382	-0.0128541	0.00175309	0.57657	2.3e-13	8.07e-05	37.2457	49.2066
Weight	iRBD	rs429358	C	T	19	45411941	-0.0197426	0.00240847	0.154154	2.5e-16	0.000101645	46.927	49.2066
Weight	iRBD	rs4447106	A	G	10	102359760	-0.0177423	0.00275137	0.114658	1.1e-10	6.39e-05	29.5044	49.2066
Weight	iRBD	rs4516268	A	C	17	1846831	-0.020447	0.00220614	0.193581	1.9e-20	0.000130531	60.2648	49.2066
Weight	iRBD	rs4559944	G	A	17	43260880	0.0110722	0.00191136	0.69759	6.9e-09	5.17e-05	23.8787	49.2066
Weight	iRBD	rs463376	A	G	19	34318210	0.0108229	0.00173999	0.490339	5e-10	5.85e-05	27.028	49.2066
Weight	iRBD	rs4653016	A	C	1	33776441	0.0172072	0.00186256	0.683133	2.5e-20	0.000128184	59.181	49.2066
Weight	iRBD	rs4665972	C	T	2	27598097	0.0150239	0.0017767	0.604468	2.8e-17	0.000107932	49.83	49.2066
Weight	iRBD	rs4709745	C	T	6	164105984	0.0141472	0.0018783	0.307174	5e-14	8.52e-05	39.3288	49.2066
Weight	iRBD	rs4718964	T	G	7	70038969	0.0130909	0.00176695	0.41317	1.3e-13	8.31e-05	38.3654	49.2066
Weight	iRBD	rs4743962	A	C	9	97409311	-0.0100081	0.00175611	0.528312	1.2e-08	4.99e-05	23.0459	49.2066
Weight	iRBD	rs475390	A	G	1	41570459	-0.0206172	0.00207779	0.776427	3.3e-23	0.000147574	68.1346	49.2066
Weight	iRBD	rs4757144	A	G	11	13331226	0.0112982	0.00176479	0.590198	1.5e-10	6.17e-05	28.5063	49.2066
Weight	iRBD	rs4764861	C	T	12	102372809	-0.012436	0.00175751	0.426868	1.5e-12	7.57e-05	34.9355	49.2066
Weight	iRBD	rs4776970	T	A	15	68080886	-0.0204776	0.00180933	0.357758	1.1e-29	0.000192698	88.9721	49.2066
Weight	iRBD	rs4792716	G	A	17	15943144	0.0124666	0.00175208	0.562195	1.1e-12	7.65e-05	35.32	49.2066
Weight	iRBD	rs4808844	G	A	19	18811966	-0.0166484	0.0017793	0.400121	8.2e-21	0.000133055	61.4302	49.2066
Weight	iRBD	rs4851029	G	T	2	104159785	0.0104242	0.00173317	0.527038	1.8e-09	5.42e-05	25.0093	49.2066
Weight	iRBD	rs4851283	G	C	2	100894802	-0.0158891	0.00187515	0.684812	2.4e-17	0.000108986	50.3166	49.2066
Weight	iRBD	rs4858940	C	T	3	88254820	0.0243171	0.00271934	0.885571	3.8e-19	0.000119843	55.3298	49.2066
Weight	iRBD	rs4881171	A	G	10	3492888	-0.0172745	0.00290093	0.099856	2.6e-09	5.36e-05	24.7653	49.2066
Weight	iRBD	rs4894419	G	T	3	172150836	-0.0113841	0.00174779	0.443836	7.3e-11	6.4e-05	29.5376	49.2066
Weight	iRBD	rs4958702	C	T	5	153544512	-0.0126055	0.00175011	0.572355	5.9e-13	7.78e-05	35.9109	49.2066
Weight	iRBD	rs496072	T	C	4	171055797	0.010718	0.00176173	0.41157	1.2e-09	5.56e-05	25.687	49.2066
Weight	iRBD	rs4966012	G	C	15	99226148	0.0157932	0.00186112	0.676747	2.1e-17	0.000109129	50.3826	49.2066
Weight	iRBD	rs4974072	A	G	3	41222586	0.0140872	0.00173762	0.49008	5.2e-16	9.92e-05	45.7916	49.2066
Weight	iRBD	rs4976972	A	C	8	143307732	0.0108274	0.00174786	0.527939	5.8e-10	5.84e-05	26.9761	49.2066
Weight	iRBD	rs505575	C	T	5	111256812	-0.0123239	0.00185064	0.672519	2.8e-11	6.69e-05	30.8845	49.2066
Weight	iRBD	rs543874	G	A	1	177889480	0.0432189	0.00214141	0.205233	1.4e-90	0.000609347	281.464	49.2066
Weight	iRBD	rs55726687	A	G	12	991306	0.0229087	0.00212801	0.209719	5e-27	0.00017396	80.3193	49.2066
Weight	iRBD	rs56077081	T	C	10	122070020	0.0117385	0.00204133	0.23868	8.9e-09	5.01e-05	23.1182	49.2066
Weight	iRBD	rs56094641	G	A	16	53806453	0.0605499	0.00176755	0.404568	1e-200	0.00176636	816.85	49.2066
Weight	iRBD	rs56228832	A	T	2	172416810	-0.018638	0.00201592	0.24447	2.3e-20	0.000128323	59.2455	49.2066
Weight	iRBD	rs56260582	G	A	4	28513530	-0.0215798	0.00250669	0.13838	7.4e-18	0.000111049	51.2692	49.2066
Weight	iRBD	rs56337234	T	C	4	1784403	0.0119037	0.00173141	0.493229	6.2e-12	7.08e-05	32.7024	49.2066
Weight	iRBD	rs57178144	C	T	2	58681120	0.0144237	0.00260776	0.132857	3.2e-08	4.79e-05	22.1296	49.2066
Weight	iRBD	rs57457259	T	C	2	25378422	0.017222	0.00183673	0.331024	6.8e-21	0.000131361	60.6482	49.2066
Weight	iRBD	rs57636386	C	T	18	58048295	-0.0364801	0.00314513	0.083837	4.2e-31	0.000204433	94.3916	49.2066
Weight	iRBD	rs5771118	C	T	22	50714289	0.0120393	0.00199944	0.741611	1.7e-09	5.55e-05	25.6449	49.2066
Weight	iRBD	rs58612109	A	G	7	50573455	0.0146397	0.00184008	0.336529	1.8e-15	9.57e-05	44.185	49.2066
Weight	iRBD	rs58862095	T	C	7	75081418	-0.0161829	0.00176189	0.419271	4.1e-20	0.00012753	58.879	49.2066
Weight	iRBD	rs590801	A	G	1	195150562	-0.0118339	0.00212955	0.210304	2.7e-08	4.65e-05	21.4737	49.2066
Weight	iRBD	rs59227842	G	A	11	43692423	0.0187907	0.00188966	0.311485	2.7e-23	0.000151449	69.924	49.2066
Weight	iRBD	rs59985551	T	C	2	56106928	-0.0217016	0.00206502	0.226226	7.8e-26	0.000164881	76.1265	49.2066
Weight	iRBD	rs60077625	A	G	1	172098794	0.0135553	0.0018626	0.314413	3.4e-13	7.92e-05	36.5712	49.2066
Weight	iRBD	rs60764613	T	G	18	1839911	0.0163775	0.0024814	0.144885	4.1e-11	6.65e-05	30.6829	49.2066
Weight	iRBD	rs614520	A	G	11	65664006	-0.0111488	0.0018461	0.640652	1.5e-09	5.72e-05	26.4206	49.2066
Weight	iRBD	rs61873510	T	G	10	102626510	0.019476	0.0018936	0.327832	8.2e-25	0.00016717	77.1837	49.2066
Weight	iRBD	rs61875762	G	C	10	99698798	0.013417	0.00215567	0.205932	4.8e-10	5.89e-05	27.1795	49.2066
Weight	iRBD	rs61898343	C	G	11	120182926	-0.016014	0.0024384	0.149435	5.1e-11	6.52e-05	30.0962	49.2066
Weight	iRBD	rs61969510	C	T	13	86484025	0.0111957	0.00195369	0.278957	1e-08	5.04e-05	23.2781	49.2066
Weight	iRBD	rs61983990	A	G	14	41475003	0.0175599	0.00317057	0.082494	3.1e-08	4.67e-05	21.5486	49.2066
Weight	iRBD	rs61992671	G	A	14	101531854	-0.0146802	0.00181613	0.491965	6.3e-16	0.000107726	49.7351	49.2066
Weight	iRBD	rs62025831	C	T	15	84545685	-0.0170546	0.00193656	0.280496	1.3e-18	0.000117401	54.2023	49.2066
Weight	iRBD	rs62052918	G	T	16	72578594	-0.0259798	0.00327675	0.075773	2.2e-15	9.45e-05	43.6445	49.2066
Weight	iRBD	rs62073017	T	C	17	79092463	-0.0171862	0.00179435	0.39725	9.9e-22	0.000141446	65.305	49.2066
Weight	iRBD	rs62078444	T	C	17	40910849	-0.00989397	0.00178492	0.393239	3e-08	4.67e-05	21.5655	49.2066
Weight	iRBD	rs62124717	A	G	2	12817006	0.0172614	0.00297137	0.094732	6.3e-09	5.11e-05	23.5924	49.2066
Weight	iRBD	rs62183817	T	C	2	172899868	0.0135969	0.00222098	0.186332	9.2e-10	5.61e-05	25.8799	49.2066
Weight	iRBD	rs62246311	A	G	3	9498143	0.0206715	0.00285537	0.102357	4.5e-13	7.85e-05	36.2513	49.2066
Weight	iRBD	rs62372052	G	A	5	42724294	0.0232575	0.00277799	0.110129	5.7e-17	0.000106019	48.9469	49.2066
Weight	iRBD	rs62396185	C	G	6	26180634	-0.0341039	0.00197509	0.259995	8.3e-67	0.000447546	206.693	49.2066
Weight	iRBD	rs62407569	G	A	6	33538865	0.012997	0.0019342	0.277035	1.8e-11	6.77e-05	31.2386	49.2066
Weight	iRBD	rs62425398	A	C	6	166416028	0.0177802	0.0028245	0.106306	3.1e-10	6.01e-05	27.7313	49.2066
Weight	iRBD	rs62515438	G	T	8	57161608	0.0155852	0.00206925	0.227656	5e-14	8.54e-05	39.4344	49.2066
Weight	iRBD	rs62530378	T	C	8	145554076	-0.0150593	0.00259532	0.863932	6.5e-09	5.33e-05	24.6146	49.2066
Weight	iRBD	rs62621197	T	C	19	8670147	-0.0457036	0.00477218	0.03717	1e-21	0.000149511	69.0291	49.2066
Weight	iRBD	rs6430068	A	G	2	145627927	0.0155897	0.0027983	0.108568	2.5e-08	4.7e-05	21.7175	49.2066
Weight	iRBD	rs6437277	G	A	2	242608984	-0.0141463	0.00206371	0.76918	7.1e-12	7.11e-05	32.8052	49.2066
Weight	iRBD	rs6457762	C	T	6	34159419	0.0148198	0.00242405	0.162234	9.7e-10	5.97e-05	27.5613	49.2066
Weight	iRBD	rs6470764	T	C	8	130725665	-0.0138718	0.00215313	0.203115	1.2e-10	6.23e-05	28.7577	49.2066
Weight	iRBD	rs6490621	T	C	13	21368553	-0.0130429	0.00232839	0.832113	2.1e-08	4.75e-05	21.9428	49.2066
Weight	iRBD	rs6500249	G	A	16	49778147	-0.0113448	0.00197577	0.734743	9.4e-09	5.02e-05	23.1602	49.2066
Weight	iRBD	rs6563808	C	T	13	40766662	-0.0132339	0.00197503	0.734482	2.1e-11	6.83e-05	31.5358	49.2066
Weight	iRBD	rs6567160	C	T	18	57829135	0.0580747	0.00205588	0.232716	1.5e-175	0.00120444	556.678	49.2066
Weight	iRBD	rs6575340	A	G	14	94023972	0.0161377	0.00180963	0.636028	4.8e-19	0.000120575	55.6678	49.2066
Weight	iRBD	rs6585827	A	G	10	124165615	0.0136435	0.00173732	0.470979	4.1e-15	9.28e-05	42.8243	49.2066
Weight	iRBD	rs6602150	G	A	10	16739468	0.0104338	0.00181632	0.644787	9.2e-09	4.99e-05	23.0216	49.2066
Weight	iRBD	rs667515	C	G	11	69449076	-0.0126771	0.00178773	0.386123	1.3e-12	7.62e-05	35.1726	49.2066
Weight	iRBD	rs6684205	G	A	1	218609702	0.0175253	0.00191029	0.286914	4.6e-20	0.000125677	58.0234	49.2066
Weight	iRBD	rs6711568	G	T	2	59291172	-0.0175948	0.00189754	0.701813	1.8e-20	0.000129571	59.8217	49.2066
Weight	iRBD	rs6741769	A	G	2	181500545	0.0146991	0.00188313	0.305825	5.9e-15	9.17e-05	42.3533	49.2066
Weight	iRBD	rs6747943	G	A	2	183235848	-0.0100994	0.00172589	0.507129	4.9e-09	5.1e-05	23.5391	49.2066
Weight	iRBD	rs67560975	C	T	17	47142930	0.0196085	0.00272071	0.115874	5.7e-13	7.88e-05	36.3703	49.2066
Weight	iRBD	rs6762578	A	G	3	128992047	0.0156957	0.00209307	0.778392	6.4e-14	8.5e-05	39.2379	49.2066
Weight	iRBD	rs6769617	T	A	3	62687746	-0.0119785	0.00183259	0.663855	6.3e-11	6.4e-05	29.5636	49.2066
Weight	iRBD	rs6774894	A	T	3	196116393	0.0140047	0.00180426	0.358142	8.4e-15	9.02e-05	41.6299	49.2066
Weight	iRBD	rs6821305	C	A	4	122713863	0.0150736	0.00176872	0.399287	1.6e-17	0.000108997	50.322	49.2066
Weight	iRBD	rs6885199	A	G	5	92574633	0.0270512	0.00451978	0.038163	2.2e-09	5.37e-05	24.8007	49.2066
Weight	iRBD	rs6973656	G	A	7	77422583	0.0107858	0.00177151	0.39692	1.1e-09	5.57e-05	25.7117	49.2066
Weight	iRBD	rs698147	G	A	5	3513485	-0.0112114	0.00174148	0.54359	1.2e-10	6.24e-05	28.7937	49.2066
Weight	iRBD	rs7034554	G	A	9	37081301	-0.0106105	0.00179301	0.373826	3.3e-09	5.27e-05	24.3323	49.2066
Weight	iRBD	rs7038943	C	T	9	120377178	-0.0130096	0.00183152	0.338797	1.2e-12	7.58e-05	35.0073	49.2066
Weight	iRBD	rs7046665	G	T	9	6947484	-0.0107505	0.00183131	0.340009	4.3e-09	5.19e-05	23.946	49.2066
Weight	iRBD	rs7070395	C	A	10	33970134	0.0133453	0.00211264	0.215225	2.7e-10	6.02e-05	27.7744	49.2066
Weight	iRBD	rs7115013	T	C	11	43934592	-0.00995934	0.00175055	0.442701	1.3e-08	4.89e-05	22.5946	49.2066
Weight	iRBD	rs7132908	A	G	12	50263148	0.0278743	0.00178364	0.384445	4.7e-55	0.000367738	169.822	49.2066
Weight	iRBD	rs7171864	A	G	15	73227249	0.0134089	0.00184272	0.660192	3.4e-13	8.07e-05	37.2434	49.2066
Weight	iRBD	rs719802	C	T	11	113234679	-0.0110735	0.00178111	0.614424	5.1e-10	5.81e-05	26.8224	49.2066
Weight	iRBD	rs7218014	C	T	17	65832016	0.0214148	0.00218705	0.197306	1.2e-22	0.000145261	67.0665	49.2066
Weight	iRBD	rs7223535	A	G	17	29211667	-0.0243032	0.00195646	0.270328	2e-35	0.000233011	107.59	49.2066
Weight	iRBD	rs7245985	G	T	19	30710410	-0.0122743	0.00214609	0.207619	1.1e-08	4.96e-05	22.8844	49.2066
Weight	iRBD	rs724623	C	A	14	47303577	-0.0127786	0.00173959	0.50756	2e-13	8.16e-05	37.6848	49.2066
Weight	iRBD	rs7259070	C	T	19	47562509	0.0185062	0.00178743	0.596071	4e-25	0.000164918	76.1436	49.2066
Weight	iRBD	rs72617140	C	A	2	229019109	0.0146064	0.00211117	0.213901	4.6e-12	7.17e-05	33.1231	49.2066
Weight	iRBD	rs72649373	C	T	4	80609966	0.0137876	0.00252477	0.143186	4.7e-08	4.66e-05	21.5332	49.2066
Weight	iRBD	rs72656010	C	T	8	57122215	-0.0330745	0.00257083	0.132185	7.1e-38	0.000250972	115.885	49.2066
Weight	iRBD	rs72665129	A	T	13	104092350	-0.0145553	0.00239767	0.16109	1.3e-09	5.73e-05	26.4347	49.2066
Weight	iRBD	rs72755233	A	G	15	100692953	-0.0207531	0.00275803	0.111479	5.3e-14	8.53e-05	39.3902	49.2066
Weight	iRBD	rs72771080	T	C	16	20021383	0.0164758	0.00212418	0.212028	8.7e-15	9.07e-05	41.8755	49.2066
Weight	iRBD	rs72801843	A	T	16	53508802	0.0156117	0.00189077	0.30137	1.5e-16	0.000102631	47.3823	49.2066
Weight	iRBD	rs72813153	T	A	5	176603588	0.0142774	0.00245267	0.151455	5.8e-09	5.24e-05	24.1882	49.2066
Weight	iRBD	rs72892910	T	G	6	50816887	0.0329912	0.00229689	0.172232	8.8e-47	0.000310348	143.31	49.2066
Weight	iRBD	rs72913737	T	C	2	193886449	-0.0120173	0.00210573	0.21567	1.2e-08	4.89e-05	22.5552	49.2066
Weight	iRBD	rs73048928	T	G	19	41323793	0.0122226	0.00186449	0.325968	5.5e-11	6.56e-05	30.3065	49.2066
Weight	iRBD	rs73052033	C	T	3	185828465	-0.0224772	0.0022338	0.184917	8.1e-24	0.000152298	70.3159	49.2066
Weight	iRBD	rs73068226	A	T	12	24078798	-0.0128167	0.00190415	0.297571	1.7e-11	6.87e-05	31.7029	49.2066
Weight	iRBD	rs73175572	G	A	3	185490184	0.0283277	0.00277688	0.111749	2e-24	0.000159306	73.5521	49.2066
Weight	iRBD	rs7321045	A	G	13	97034410	0.013069	0.00175875	0.44892	1.1e-13	8.45e-05	39.0148	49.2066
Weight	iRBD	rs73601548	T	C	10	18549889	0.0176909	0.00273533	0.11453	1e-10	6.35e-05	29.3052	49.2066
Weight	iRBD	rs7365	G	A	11	93211764	-0.0109432	0.00173603	0.482646	2.9e-10	5.98e-05	27.6093	49.2066
Weight	iRBD	rs7377083	A	C	4	102708997	0.0151059	0.00176338	0.431062	1.1e-17	0.000111925	51.6738	49.2066
Weight	iRBD	rs74048171	A	C	11	2093603	-0.0110914	0.00198434	0.258409	2.3e-08	4.71e-05	21.7665	49.2066
Weight	iRBD	rs7442885	G	C	5	87682877	-0.0226244	0.00211639	0.214055	1.1e-26	0.000172227	79.5189	49.2066
Weight	iRBD	rs750090	C	T	4	152931436	-0.0103959	0.00182836	0.356799	1.3e-08	4.96e-05	22.9002	49.2066
Weight	iRBD	rs7519259	A	G	1	66434743	0.0126966	0.00174024	0.528364	3e-13	8.03e-05	37.0915	49.2066
Weight	iRBD	rs7526236	A	G	1	1783584	-0.0116029	0.00194813	0.269872	2.6e-09	5.31e-05	24.4927	49.2066
Weight	iRBD	rs7535275	G	A	1	150354210	0.0181838	0.00256823	0.131058	1.4e-12	7.53e-05	34.7681	49.2066
Weight	iRBD	rs7546249	A	T	1	176792690	0.0134727	0.00194171	0.726519	4e-12	7.21e-05	33.2996	49.2066
Weight	iRBD	rs754635	G	C	3	42305131	0.0196919	0.00272759	0.886582	5.2e-13	7.8e-05	36.0026	49.2066
Weight	iRBD	rs75543804	T	G	2	111900904	-0.0270745	0.00492021	0.032175	3.7e-08	4.57e-05	21.0756	49.2066
Weight	iRBD	rs757608	G	A	17	59497277	-0.0115275	0.0018464	0.670376	4.3e-10	5.87e-05	27.1117	49.2066
Weight	iRBD	rs7612882	A	G	3	30078634	0.0119366	0.00174249	0.546388	7.4e-12	7.06e-05	32.6063	49.2066
Weight	iRBD	rs7632381	C	T	3	141106063	0.0332783	0.0017402	0.444355	1.6e-81	0.000546865	252.587	49.2066
Weight	iRBD	rs7671110	T	C	4	17874089	-0.0233578	0.00237109	0.158	6.8e-23	0.000145165	67.0224	49.2066
Weight	iRBD	rs7683836	A	G	4	180167906	-0.0111457	0.00174949	0.557211	1.9e-10	6.13e-05	28.2997	49.2066
Weight	iRBD	rs76895963	G	T	12	4384844	0.0998067	0.00671846	0.020685	6.4e-50	0.000403578	186.379	49.2066
Weight	iRBD	rs77165542	T	C	2	430975	-0.0848353	0.00472897	0.035497	5.8e-72	0.000492809	227.607	49.2066
Weight	iRBD	rs7740107	A	T	6	130374461	-0.0292126	0.00196346	0.736289	4.6e-50	0.000331396	153.033	49.2066
Weight	iRBD	rs774246	G	A	7	26990816	0.0142591	0.00246172	0.145634	6.9e-09	5.06e-05	23.3581	49.2066
Weight	iRBD	rs7749708	T	C	6	153375907	0.0106189	0.00190538	0.293666	2.5e-08	4.68e-05	21.5957	49.2066
Weight	iRBD	rs7775410	G	T	6	100605175	-0.0104468	0.0018841	0.305751	2.9e-08	4.63e-05	21.3892	49.2066
Weight	iRBD	rs77848106	A	C	1	107971673	-0.0128219	0.00190921	0.29547	1.9e-11	6.84e-05	31.5989	49.2066
Weight	iRBD	rs78378222	G	T	17	7571752	0.0786406	0.00806383	0.012268	1.8e-22	0.000149878	69.1983	49.2066
Weight	iRBD	rs784257	C	T	18	53397199	0.0129612	0.00223805	0.812544	7e-09	5.12e-05	23.6256	49.2066
Weight	iRBD	rs7845090	A	G	8	73449940	-0.0207191	0.00191987	0.709012	3.8e-27	0.000177133	81.7846	49.2066
Weight	iRBD	rs78470967	A	T	12	4521511	0.0244416	0.0043816	0.042731	2.4e-08	4.89e-05	22.5622	49.2066
Weight	iRBD	rs78565420	T	C	8	85703065	0.0231647	0.00398828	0.051951	6.3e-09	5.29e-05	24.402	49.2066
Weight	iRBD	rs7862027	C	T	9	133797274	-0.0108571	0.0017499	0.568789	5.5e-10	5.78e-05	26.6943	49.2066
Weight	iRBD	rs7869550	G	A	9	119134796	-0.0185679	0.00217341	0.198538	1.3e-17	0.000109719	50.6552	49.2066
Weight	iRBD	rs78751935	C	T	5	50675829	0.0352608	0.00489004	0.032592	5.6e-13	7.84e-05	36.1962	49.2066
Weight	iRBD	rs7933019	C	G	11	47509137	-0.0177712	0.00188893	0.301864	5.1e-21	0.000133111	61.4563	49.2066
Weight	iRBD	rs7933085	G	A	11	130796248	0.0129222	0.00174497	0.507512	1.3e-13	8.35e-05	38.5368	49.2066
Weight	iRBD	rs7952436	T	C	11	67024534	-0.0406637	0.00316238	0.08197	7.7e-38	0.00024886	114.91	49.2066
Weight	iRBD	rs8026687	A	T	15	95280968	-0.010895	0.00179386	0.39773	1.3e-09	5.69e-05	26.2532	49.2066
Weight	iRBD	rs8096564	T	G	18	39910592	0.012029	0.00191045	0.298013	3e-10	6.05e-05	27.9495	49.2066
Weight	iRBD	rs8118253	A	T	20	15819926	0.0180226	0.00257684	0.131576	2.7e-12	7.42e-05	34.2689	49.2066
Weight	iRBD	rs8126575	G	T	21	46435610	-0.0147324	0.00256538	0.139369	9.3e-09	5.21e-05	24.0368	49.2066
Weight	iRBD	rs812887	G	A	3	77576162	-0.00963425	0.0017625	0.585623	4.6e-08	4.5e-05	20.7966	49.2066
Weight	iRBD	rs8133137	G	A	21	40290503	0.0127586	0.00184344	0.664089	4.5e-12	7.26e-05	33.5283	49.2066
Weight	iRBD	rs815163	C	T	1	190294726	-0.01402	0.00174196	0.563138	8.4e-16	9.67e-05	44.65	49.2066
Weight	iRBD	rs8192675	C	T	3	170724883	0.0155882	0.00190762	0.288676	3e-16	9.98e-05	46.072	49.2066
Weight	iRBD	rs822688	T	C	12	53493387	0.017375	0.00268555	0.12413	9.8e-11	6.56e-05	30.3053	49.2066
Weight	iRBD	rs823118	T	C	1	205723572	-0.0128236	0.00173574	0.547647	1.5e-13	8.15e-05	37.6147	49.2066
Weight	iRBD	rs866006	G	T	5	112176559	-0.0149861	0.001784	0.618528	4.5e-17	0.000105981	48.9293	49.2066
Weight	iRBD	rs879620	T	C	16	4015729	0.0250944	0.00178677	0.61324	8.3e-45	0.000298714	137.937	49.2066
Weight	iRBD	rs894344	G	A	8	135612745	-0.019018	0.00176578	0.405038	4.8e-27	0.000174319	80.4849	49.2066
Weight	iRBD	rs900448	G	C	12	133404805	0.0138856	0.00188019	0.307485	1.5e-13	8.21e-05	37.909	49.2066
Weight	iRBD	rs923724	C	G	12	99639930	-0.011695	0.001806	0.6304	9.4e-11	6.37e-05	29.4239	49.2066
Weight	iRBD	rs9291926	G	T	5	67599656	-0.0140028	0.001738	0.531797	7.8e-16	9.76e-05	45.0792	49.2066
Weight	iRBD	rs9306234	C	A	22	19953188	-0.0105291	0.00177973	0.428447	3.3e-09	5.43e-05	25.0659	49.2066
Weight	iRBD	rs9352945	C	T	6	81827727	-0.00990394	0.00173891	0.447257	1.2e-08	4.85e-05	22.3893	49.2066
Weight	iRBD	rs9362662	G	A	6	90296588	-0.01195	0.00173809	0.52083	6.2e-12	7.13e-05	32.9061	49.2066
Weight	iRBD	rs9388346	T	C	6	124925864	0.0147136	0.00235237	0.163318	4e-10	5.92e-05	27.3138	49.2066
Weight	iRBD	rs9401501	C	T	6	98500712	-0.0115516	0.00177218	0.393404	7.1e-11	6.37e-05	29.4018	49.2066
Weight	iRBD	rs94686	T	C	16	73801303	-0.0108697	0.00175495	0.444274	5.9e-10	5.83e-05	26.9337	49.2066
Weight	iRBD	rs9478499	A	T	6	154345289	0.0157825	0.00235151	0.162517	1.9e-11	6.78e-05	31.3026	49.2066
Weight	iRBD	rs9522183	T	G	13	111977280	-0.0121476	0.00176256	0.561736	5.5e-12	7.27e-05	33.5432	49.2066
Weight	iRBD	rs9532600	G	A	13	41434808	-0.0126726	0.00218435	0.197405	6.6e-09	5.09e-05	23.4927	49.2066
Weight	iRBD	rs9536637	G	T	13	54691036	-0.0155238	0.00274101	0.883948	1.5e-08	4.94e-05	22.8255	49.2066
Weight	iRBD	rs9568867	A	G	13	54107352	0.0289531	0.00261089	0.129243	1.4e-28	0.000188679	87.1164	49.2066
Weight	iRBD	rs9634212	A	C	12	93993266	0.0198243	0.00209955	0.220674	3.7e-21	0.000135175	62.4092	49.2066
Weight	iRBD	rs9654453	C	T	5	299621	0.0174426	0.00258716	0.129267	1.6e-11	6.85e-05	31.6191	49.2066
Weight	iRBD	rs9800418	C	T	5	77641008	0.011422	0.00202557	0.244651	1.7e-08	4.82e-05	22.2599	49.2066
Weight	iRBD	rs981938	A	G	2	218275818	0.017325	0.00186318	0.684185	1.4e-20	0.000129713	59.8871	49.2066
Weight	iRBD	rs9843653	C	T	3	49920571	0.022957	0.00173285	0.511643	4.6e-40	0.000263369	121.611	49.2066
Weight	iRBD	rs9844761	T	C	3	104639396	-0.0134382	0.00234909	0.16206	1.1e-08	4.9e-05	22.6421	49.2066
Weight	iRBD	rs9876664	T	G	3	85806313	-0.0156297	0.00179113	0.375374	2.6e-18	0.000114555	52.8883	49.2066
Weight	iRBD	rs9888533	T	C	13	107854612	0.0111408	0.00177199	0.538085	3.2e-10	6.17e-05	28.4837	49.2066
Weight	iRBD	rs9892944	G	A	17	68273720	-0.0109848	0.00201034	0.750724	4.7e-08	4.52e-05	20.8492	49.2066
Weight	iRBD	rs9917946	G	T	4	65651232	-0.0114188	0.00176945	0.405054	1.1e-10	6.28e-05	29.0123	49.2066
Weight	iRBD	rs9925273	G	A	16	375900	-0.0150451	0.00225681	0.181073	2.6e-11	6.71e-05	30.9915	49.2066
Weight	iRBD	rs9931967	G	T	16	20375351	-0.0150499	0.00173523	0.495573	4.2e-18	0.000113241	52.2813	49.2066
Weight	iRBD	rs9948776	A	G	18	2663235	-0.0150823	0.00208381	0.225091	4.6e-13	7.94e-05	36.6355	49.2066
Weight	iRBD	rs9951619	G	T	18	56882326	0.0162363	0.0020696	0.767363	4.3e-15	9.41e-05	43.4529	49.2066
Weight	iRBD	rs9968060	T	C	3	62471282	0.0124731	0.00184044	0.642652	1.2e-11	7.15e-05	32.9891	49.2066
Body mass index	iRBD	rs1000096	T	C	4	38692835	-0.0133384	0.00203101	0.401094	5.1e-11	8.55e-05	39.4468	57.7286
Body mass index	iRBD	rs10063055	T	C	5	140990108	0.0136775	0.00226991	0.253365	1.7e-09	7.08e-05	32.6634	57.7286
Body mass index	iRBD	rs10099330	G	A	8	143383694	0.0124247	0.00198907	0.45285	4.2e-10	7.65e-05	35.3043	57.7286
Body mass index	iRBD	rs10160769	C	G	11	76474827	-0.0155862	0.00242199	0.21751	1.2e-10	8.27e-05	38.1625	57.7286
Body mass index	iRBD	rs10169594	C	T	2	41637688	0.0121875	0.00205506	0.363139	3e-09	6.87e-05	31.7058	57.7286
Body mass index	iRBD	rs10172070	T	C	2	208307761	0.0161392	0.00278352	0.146466	6.7e-09	6.51e-05	30.0547	57.7286
Body mass index	iRBD	rs10182416	G	A	2	104242992	0.0130378	0.00197134	0.512223	3.7e-11	8.49e-05	39.2002	57.7286
Body mass index	iRBD	rs10423928	A	T	19	46182304	-0.0340136	0.00249869	0.194358	3.4e-42	0.000362309	167.251	57.7286
Body mass index	iRBD	rs10505836	C	A	12	19288508	0.0184851	0.00287086	0.860012	1.2e-10	8.23e-05	37.9697	57.7286
Body mass index	iRBD	rs10510025	T	C	10	118650996	0.0175643	0.00229886	0.247013	2.2e-14	0.000114762	52.964	57.7286
Body mass index	iRBD	rs1064213	A	G	2	198950240	0.0149301	0.00197196	0.478377	3.7e-14	0.000111246	51.3408	57.7286
Body mass index	iRBD	rs10742752	C	T	11	45438374	0.0117979	0.00202961	0.612239	6.1e-09	6.61e-05	30.499	57.7286
Body mass index	iRBD	rs10756714	G	A	9	15885041	-0.0207862	0.00199408	0.444196	1.9e-25	0.000213342	98.4694	57.7286
Body mass index	iRBD	rs10756792	T	C	9	16726119	-0.0190582	0.00227201	0.742901	4.9e-17	0.000138747	64.035	57.7286
Body mass index	iRBD	rs10760277	T	C	9	126093999	0.0138734	0.00203825	0.385049	1e-11	9.11e-05	42.0653	57.7286
Body mass index	iRBD	rs10780248	A	G	9	81370555	-0.0121232	0.00199415	0.559454	1.2e-09	7.24e-05	33.4337	57.7286
Body mass index	iRBD	rs1078141	T	C	8	142619393	0.0142239	0.00205862	0.383867	4.9e-12	9.57e-05	44.1668	57.7286
Body mass index	iRBD	rs10799778	G	T	1	23313353	-0.0182237	0.00264876	0.833718	6e-12	9.21e-05	42.4952	57.7286
Body mass index	iRBD	rs10809621	G	C	9	11859607	-0.0125305	0.00207043	0.350143	1.4e-09	7.15e-05	32.9756	57.7286
Body mass index	iRBD	rs10824211	T	C	10	76363107	0.0207688	0.00286631	0.139491	4.3e-13	0.000103551	47.7894	57.7286
Body mass index	iRBD	rs10832778	G	C	11	17394073	0.0115628	0.00203985	0.623038	1.4e-08	6.28e-05	28.9819	57.7286
Body mass index	iRBD	rs10927006	C	T	1	243557659	-0.0168156	0.00281467	0.143704	2.3e-09	6.96e-05	32.1151	57.7286
Body mass index	iRBD	rs10965698	T	C	9	23203619	-0.0112741	0.002052	0.369897	3.9e-08	5.92e-05	27.3429	57.7286
Body mass index	iRBD	rs10989067	A	G	9	103119634	0.0169514	0.00212349	0.31593	1.4e-15	0.000124203	57.3216	57.7286
Body mass index	iRBD	rs11001963	T	C	10	78760959	0.0116794	0.00201921	0.581338	7.3e-09	6.64e-05	30.6425	57.7286
Body mass index	iRBD	rs11009685	T	C	10	34511990	-0.0130834	0.00230766	0.244096	1.4e-08	6.32e-05	29.1513	57.7286
Body mass index	iRBD	rs11012732	G	A	10	21830104	0.0216425	0.00210126	0.331683	7.1e-25	0.000207659	95.8458	57.7286
Body mass index	iRBD	rs11079849	T	C	17	47090785	-0.020093	0.00211163	0.328531	1.8e-21	0.000178124	82.2113	57.7286
Body mass index	iRBD	rs11099020	T	C	4	130724902	-0.0142038	0.00206202	0.640609	5.6e-12	9.29e-05	42.8718	57.7286
Body mass index	iRBD	rs11115160	A	G	12	82424100	-0.0130768	0.00233641	0.237797	2.2e-08	6.2e-05	28.6068	57.7286
Body mass index	iRBD	rs11122450	G	T	1	230301811	-0.0116316	0.00202425	0.611739	9.1e-09	6.43e-05	29.6592	57.7286
Body mass index	iRBD	rs11134679	G	A	5	170623391	0.0182459	0.00213286	0.684753	1.2e-17	0.000143729	66.3346	57.7286
Body mass index	iRBD	rs11150745	G	A	17	78757626	-0.0211611	0.00212961	0.317711	2.9e-23	0.000194136	89.6032	57.7286
Body mass index	iRBD	rs111598585	T	C	4	171635471	-0.0142245	0.00243798	0.208671	5.4e-09	6.68e-05	30.8379	57.7286
Body mass index	iRBD	rs11165643	T	C	1	96924097	0.0193319	0.00200337	0.590103	4.9e-22	0.000180793	83.4435	57.7286
Body mass index	iRBD	rs111689389	C	G	5	27175962	-0.0136706	0.00219522	0.282614	4.7e-10	7.58e-05	34.9717	57.7286
Body mass index	iRBD	rs11218510	A	G	11	121922587	-0.0144616	0.00202121	0.40047	8.4e-13	0.000100425	46.3468	57.7286
Body mass index	iRBD	rs1126930	C	G	12	49399132	0.0322695	0.00535892	0.035271	1.7e-09	7.09e-05	32.704	57.7286
Body mass index	iRBD	rs113079574	T	C	4	147354089	-0.0155896	0.00251598	0.19279	5.8e-10	7.56e-05	34.9089	57.7286
Body mass index	iRBD	rs113603865	T	C	1	39564930	0.0186013	0.00242689	0.21205	1.8e-14	0.000115625	53.3625	57.7286
Body mass index	iRBD	rs113624107	A	G	14	88326386	0.0150461	0.00236876	0.22586	2.1e-10	7.92e-05	36.5345	57.7286
Body mass index	iRBD	rs115056380	A	G	1	111338672	-0.0256435	0.0046006	0.048344	2.5e-08	6.05e-05	27.9232	57.7286
Body mass index	iRBD	rs11525873	C	T	7	138817193	-0.0239781	0.00333603	0.097701	6.6e-13	0.00010137	46.7827	57.7286
Body mass index	iRBD	rs11607476	C	A	11	115037061	0.015712	0.00199179	0.486574	3.1e-15	0.000123344	56.9253	57.7286
Body mass index	iRBD	rs11610621	A	T	12	121671133	0.0164869	0.00278318	0.148174	3.1e-09	6.86e-05	31.666	57.7286
Body mass index	iRBD	rs11630647	A	G	15	99240947	-0.012674	0.00228082	0.251739	2.7e-08	6.05e-05	27.9267	57.7286
Body mass index	iRBD	rs116374395	A	G	5	50723410	0.0318817	0.00536236	0.035444	2.8e-09	6.95e-05	32.0734	57.7286
Body mass index	iRBD	rs11641179	G	A	16	6716711	-0.0125461	0.00227364	0.257141	3.4e-08	6.01e-05	27.7513	57.7286
Body mass index	iRBD	rs11642090	C	T	16	81730582	0.0114184	0.00205925	0.373536	2.9e-08	6.1e-05	28.1597	57.7286
Body mass index	iRBD	rs11656076	A	G	17	31464270	-0.0154285	0.00237054	0.224774	7.6e-11	8.3e-05	38.2842	57.7286
Body mass index	iRBD	rs1167311	A	G	1	49996959	-0.0192649	0.00213109	0.681309	1.6e-19	0.000161167	74.384	57.7286
Body mass index	iRBD	rs11675464	G	A	2	204053742	0.0119751	0.00198558	0.562988	1.6e-09	7.06e-05	32.5644	57.7286
Body mass index	iRBD	rs11691869	A	C	2	100805996	-0.0193158	0.00205562	0.362038	5.6e-21	0.000172347	79.5447	57.7286
Body mass index	iRBD	rs11709402	G	A	3	131551027	0.0228192	0.00220796	0.278732	4.9e-25	0.00020937	96.6357	57.7286
Body mass index	iRBD	rs117118217	C	G	10	131783328	0.0448186	0.00788004	0.017711	1.3e-08	6.99e-05	32.2546	57.7286
Body mass index	iRBD	rs117342986	T	C	16	54267868	0.0365794	0.00646781	0.026415	1.6e-08	6.88e-05	31.7607	57.7286
Body mass index	iRBD	rs11757278	C	T	6	13180454	-0.0146269	0.00214834	0.303879	9.9e-12	9.05e-05	41.7726	57.7286
Body mass index	iRBD	rs11778219	G	A	8	87762607	0.015796	0.0026874	0.163123	4.2e-09	6.81e-05	31.4386	57.7286
Body mass index	iRBD	rs118136827	T	G	17	2168104	-0.0132582	0.0022019	0.281086	1.7e-09	7.1e-05	32.7852	57.7286
Body mass index	iRBD	rs11842871	T	G	13	31042452	-0.0150426	0.0022601	0.259959	2.8e-11	8.71e-05	40.1797	57.7286
Body mass index	iRBD	rs11919665	T	A	3	48085349	-0.0127854	0.00211292	0.679775	1.4e-09	7.12e-05	32.8429	57.7286
Body mass index	iRBD	rs12001437	C	T	9	34074476	0.0121836	0.00205069	0.367678	2.8e-09	6.9e-05	31.8529	57.7286
Body mass index	iRBD	rs12072739	G	A	1	98315893	0.0157008	0.00236691	0.224478	3.3e-11	8.58e-05	39.6106	57.7286
Body mass index	iRBD	rs12088284	T	C	1	80798635	0.0139317	0.00214854	0.300838	8.9e-11	8.16e-05	37.6805	57.7286
Body mass index	iRBD	rs12089815	A	G	1	91189933	-0.0123121	0.00198606	0.54861	5.7e-10	7.51e-05	34.6477	57.7286
Body mass index	iRBD	rs12140153	T	G	1	62579891	-0.033075	0.0034589	0.094252	1.2e-21	0.000186779	86.2067	57.7286
Body mass index	iRBD	rs12149660	A	G	16	70309237	-0.0227338	0.00311586	0.114956	3e-13	0.000105165	48.5343	57.7286
Body mass index	iRBD	rs12259464	A	G	10	53680099	0.0130895	0.00198686	0.48447	4.5e-11	8.56e-05	39.4972	57.7286
Body mass index	iRBD	rs12273545	T	C	11	116911012	0.0248393	0.00428551	0.056505	6.8e-09	6.58e-05	30.3596	57.7286
Body mass index	iRBD	rs1229984	C	T	4	100239319	0.037357	0.00599385	0.972775	4.6e-10	7.39e-05	34.1129	57.7286
Body mass index	iRBD	rs12364470	G	T	11	134601012	0.0192705	0.0026658	0.164556	4.9e-13	0.000102105	47.122	57.7286
Body mass index	iRBD	rs12440603	T	C	15	46585722	0.0139285	0.0020011	0.433693	3.4e-12	9.53e-05	43.9791	57.7286
Body mass index	iRBD	rs12459368	G	A	19	18459377	-0.0170141	0.00223235	0.268203	2.5e-14	0.000113632	52.4425	57.7286
Body mass index	iRBD	rs12462975	A	G	19	30272202	0.0195822	0.00212071	0.329692	2.6e-20	0.000169487	78.2243	57.7286
Body mass index	iRBD	rs12541408	C	T	8	95585807	-0.0143261	0.00212723	0.31742	1.6e-11	8.89e-05	41.0435	57.7286
Body mass index	iRBD	rs1266874	G	A	6	51779638	0.0140966	0.0020712	0.349619	1e-11	9.04e-05	41.7055	57.7286
Body mass index	iRBD	rs12681792	A	C	8	62054463	0.0148693	0.00251693	0.1926	3.5e-09	6.88e-05	31.7335	57.7286
Body mass index	iRBD	rs12692596	T	C	2	161265910	0.0130872	0.00203738	0.37185	1.3e-10	8e-05	36.9251	57.7286
Body mass index	iRBD	rs12696039	G	A	3	156304750	-0.0152802	0.0027705	0.149405	3.5e-08	5.93e-05	27.3863	57.7286
Body mass index	iRBD	rs1286058	A	T	14	91458523	0.0149126	0.00216922	0.703747	6.2e-12	9.27e-05	42.7946	57.7286
Body mass index	iRBD	rs12881629	G	A	14	101146413	0.0220748	0.00358929	0.08265	7.7e-10	7.39e-05	34.1009	57.7286
Body mass index	iRBD	rs12889639	A	G	14	103860206	0.0155336	0.00207775	0.651265	7.7e-14	0.000109604	50.5833	57.7286
Body mass index	iRBD	rs12921986	G	A	16	72312727	0.0203327	0.0036983	0.077984	3.8e-08	5.95e-05	27.4361	57.7286
Body mass index	iRBD	rs12937411	T	C	17	34950239	-0.017187	0.00201383	0.408167	1.4e-17	0.000142714	65.866	57.7286
Body mass index	iRBD	rs1296328	C	A	4	137083193	-0.018862	0.001999	0.559032	3.9e-21	0.000175408	80.9576	57.7286
Body mass index	iRBD	rs12974458	T	C	19	1866115	0.0152466	0.00199717	0.543175	2.3e-14	0.000115363	53.2412	57.7286
Body mass index	iRBD	rs13012070	A	G	2	35447243	-0.0136501	0.00234795	0.228388	6.1e-09	6.57e-05	30.3064	57.7286
Body mass index	iRBD	rs13033310	A	G	2	133523605	0.012611	0.0022826	0.25276	3.3e-08	6.01e-05	27.724	57.7286
Body mass index	iRBD	rs13097918	A	T	3	35676330	0.0145561	0.0024161	0.212315	1.7e-09	7.09e-05	32.7052	57.7286
Body mass index	iRBD	rs13107325	T	C	4	103188709	0.0475799	0.00375479	0.07492	8.5e-37	0.000313801	144.851	57.7286
Body mass index	iRBD	rs13176429	C	T	5	43152216	0.0141555	0.00213122	0.687609	3.1e-11	8.61e-05	39.7274	57.7286
Body mass index	iRBD	rs1320251	T	C	17	21264396	-0.0180321	0.00199407	0.454791	1.5e-19	0.000161249	74.4217	57.7286
Body mass index	iRBD	rs13218383	G	C	6	120173501	-0.0144025	0.00209236	0.335132	5.8e-12	9.24e-05	42.6608	57.7286
Body mass index	iRBD	rs1322842	G	A	6	20488897	-0.0131292	0.00203539	0.609274	1.1e-10	8.21e-05	37.8756	57.7286
Body mass index	iRBD	rs13248187	C	T	8	14336834	0.015764	0.00224155	0.268557	2e-12	9.76e-05	45.0562	57.7286
Body mass index	iRBD	rs1327259	G	A	6	51177811	-0.0148532	0.00203363	0.387722	2.8e-13	0.000104746	48.3411	57.7286
Body mass index	iRBD	rs13291723	A	G	9	80510077	0.0110318	0.00199876	0.570683	3.4e-08	5.96e-05	27.5203	57.7286
Body mass index	iRBD	rs1330199	T	G	9	27760946	-0.0117509	0.00198642	0.483137	3.3e-09	6.9e-05	31.8259	57.7286
Body mass index	iRBD	rs13420048	A	C	2	50751414	-0.0154817	0.00205272	0.365037	4.6e-14	0.00011111	51.2782	57.7286
Body mass index	iRBD	rs13427822	G	A	2	213414265	-0.0181515	0.00224142	0.271198	5.6e-16	0.000130242	60.109	57.7286
Body mass index	iRBD	rs1346841	A	G	4	65651730	-0.013056	0.0020172	0.405041	9.7e-11	8.22e-05	37.9144	57.7286
Body mass index	iRBD	rs1360201	T	C	9	73796450	0.0130075	0.00197747	0.481546	4.8e-11	8.45e-05	38.9883	57.7286
Body mass index	iRBD	rs13642	T	A	11	30432220	-0.0161363	0.00205695	0.360654	4.3e-15	0.000120078	55.4178	57.7286
Body mass index	iRBD	rs140159717	T	C	15	73765586	-0.0246882	0.00370967	0.082292	2.8e-11	9.21e-05	42.4857	57.7286
Body mass index	iRBD	rs1438945	A	T	5	152510937	-0.0133824	0.00219791	0.715119	1.1e-09	7.3e-05	33.6747	57.7286
Body mass index	iRBD	rs1441264	A	G	13	79580919	0.0179033	0.00205854	0.593681	3.4e-18	0.000154638	71.37	57.7286
Body mass index	iRBD	rs1451963	T	G	14	41350367	0.022201	0.00360585	0.082266	7.4e-10	7.44e-05	34.346	57.7286
Body mass index	iRBD	rs1458156	T	C	12	41887940	0.014075	0.00197951	0.488431	1.2e-12	9.9e-05	45.6888	57.7286
Body mass index	iRBD	rs145981104	G	A	8	74714869	0.022711	0.00404552	0.063711	2e-08	6.15e-05	28.3979	57.7286
Body mass index	iRBD	rs146569428	A	G	11	2199686	0.0139533	0.00248571	0.200749	2e-08	6.25e-05	28.8323	57.7286
Body mass index	iRBD	rs1471093	A	G	3	108031094	0.0134619	0.00203996	0.616663	4.1e-11	8.57e-05	39.5404	57.7286
Body mass index	iRBD	rs1471740	C	T	3	136328270	0.0193576	0.00225404	0.7405	8.9e-18	0.000144011	66.4646	57.7286
Body mass index	iRBD	rs147568678	C	T	10	93061851	-0.0133327	0.00233034	0.23807	1.1e-08	6.45e-05	29.7609	57.7286
Body mass index	iRBD	rs1477290	C	T	5	87988934	0.0337772	0.00289815	0.136947	2.2e-31	0.000269692	124.485	57.7286
Body mass index	iRBD	rs147730268	T	G	12	123024476	-0.0350799	0.00358357	0.087243	1.3e-22	0.000195989	90.4586	57.7286
Body mass index	iRBD	rs1503526	C	T	5	63020706	0.0154308	0.00197681	0.480077	5.9e-15	0.000118866	54.8581	57.7286
Body mass index	iRBD	rs156201	C	G	6	104847441	0.0131899	0.00228932	0.753455	8.3e-09	6.46e-05	29.8282	57.7286
Body mass index	iRBD	rs156914	A	G	1	16848652	0.0111552	0.00197308	0.491786	1.6e-08	6.22e-05	28.7056	57.7286
Body mass index	iRBD	rs1582931	A	G	5	122657199	-0.0133419	0.0019956	0.473242	2.3e-11	8.87e-05	40.9572	57.7286
Body mass index	iRBD	rs159037	C	T	5	94197477	0.0123714	0.00226776	0.253903	4.9e-08	5.8e-05	26.7601	57.7286
Body mass index	iRBD	rs1608113	T	A	3	157815217	-0.0117766	0.00205086	0.364998	9.3e-09	6.43e-05	29.6685	57.7286
Body mass index	iRBD	rs1609010	G	A	8	77227464	0.0209773	0.0019963	0.565728	7.9e-26	0.000216221	99.7987	57.7286
Body mass index	iRBD	rs1657930	A	G	15	57120989	-0.0146839	0.00248602	0.802936	3.5e-09	6.82e-05	31.4893	57.7286
Body mass index	iRBD	rs16916303	G	A	9	30823761	-0.0192369	0.00307931	0.119736	4.2e-10	7.8e-05	36.0001	57.7286
Body mass index	iRBD	rs17056301	C	T	5	158271680	0.0135831	0.0022697	0.256425	2.2e-09	7.04e-05	32.4695	57.7286
Body mass index	iRBD	rs17132130	C	G	7	2108036	-0.0178418	0.00238564	0.221467	7.5e-14	0.000109772	50.6609	57.7286
Body mass index	iRBD	rs17149254	C	T	7	76634463	-0.0213507	0.00255804	0.804854	7e-17	0.000143196	66.0884	57.7286
Body mass index	iRBD	rs17218879	G	C	9	14768540	0.0126549	0.00209842	0.33868	1.6e-09	7.17e-05	33.1064	57.7286
Body mass index	iRBD	rs17289010	G	A	4	140774684	-0.0134661	0.00210438	0.32787	1.6e-10	7.99e-05	36.8838	57.7286
Body mass index	iRBD	rs17399739	G	A	10	87490850	0.0270713	0.00391006	0.068893	4.4e-12	9.4e-05	43.3906	57.7286
Body mass index	iRBD	rs17446299	G	C	13	40762556	0.0153235	0.00266515	0.165544	8.9e-09	6.49e-05	29.938	57.7286
Body mass index	iRBD	rs17544384	C	T	1	115295160	0.0140931	0.00241434	0.210864	5.3e-09	6.61e-05	30.5041	57.7286
Body mass index	iRBD	rs17668356	G	C	3	61208619	-0.0230543	0.00279318	0.146029	1.5e-16	0.000132561	61.1795	57.7286
Body mass index	iRBD	rs17770336	T	C	9	28414625	0.0242931	0.00211161	0.322437	1.3e-30	0.000257864	119.024	57.7286
Body mass index	iRBD	rs1778830	A	G	1	156489974	0.0140775	0.00205596	0.362165	7.5e-12	9.16e-05	42.254	57.7286
Body mass index	iRBD	rs1788808	G	A	18	21090023	-0.020404	0.00198255	0.49478	7.7e-25	0.000208139	96.0674	57.7286
Body mass index	iRBD	rs1793636	C	G	11	131934926	-0.0133343	0.0021408	0.309144	4.7e-10	7.59e-05	35.0497	57.7286
Body mass index	iRBD	rs1834144	A	C	18	40744790	-0.0140112	0.00205213	0.373192	8.6e-12	9.18e-05	42.3857	57.7286
Body mass index	iRBD	rs1861410	T	C	2	58933591	-0.0212558	0.00198918	0.555423	1.2e-26	0.000223129	102.988	57.7286
Body mass index	iRBD	rs1884897	G	A	20	6612832	0.020001	0.00205634	0.627378	2.3e-22	0.000187039	86.3266	57.7286
Body mass index	iRBD	rs1919243	C	T	5	88778861	0.0116759	0.00200175	0.487406	5.5e-09	6.81e-05	31.4367	57.7286
Body mass index	iRBD	rs1967772	A	G	13	28036062	-0.0170434	0.00220377	0.285117	1e-14	0.000118413	54.6492	57.7286
Body mass index	iRBD	rs2035936	T	G	3	141298124	0.0370863	0.00435778	0.055892	1.7e-17	0.000145154	66.9921	57.7286
Body mass index	iRBD	rs2051559	C	T	4	3298800	0.0204078	0.00291963	0.13254	2.8e-12	9.58e-05	44.197	57.7286
Body mass index	iRBD	rs2075466	C	G	16	4872970	0.0132903	0.00223627	0.267182	2.8e-09	6.92e-05	31.9202	57.7286
Body mass index	iRBD	rs2102278	G	A	4	52818664	0.0118583	0.0021139	0.322486	2e-08	6.14e-05	28.3572	57.7286
Body mass index	iRBD	rs213518	C	T	7	26941065	0.0157894	0.00280491	0.145608	1.8e-08	6.2e-05	28.6261	57.7286
Body mass index	iRBD	rs2153740	G	A	20	2126089	-0.0112551	0.00199313	0.479914	1.6e-08	6.32e-05	29.1828	57.7286
Body mass index	iRBD	rs215634	G	A	7	32369148	-0.0155223	0.00203492	0.611879	2.4e-14	0.000114439	52.8149	57.7286
Body mass index	iRBD	rs2172131	C	T	10	133978962	-0.0149382	0.00200386	0.578723	9e-14	0.000108809	50.2163	57.7286
Body mass index	iRBD	rs217672	C	A	14	62361021	0.0170155	0.00223046	0.271741	2.4e-14	0.000114594	52.8862	57.7286
Body mass index	iRBD	rs2192158	G	A	4	55505360	-0.015012	0.00198302	0.553308	3.7e-14	0.000111399	51.4118	57.7286
Body mass index	iRBD	rs2216931	A	C	2	181599070	0.0169109	0.00208587	0.661966	5.2e-16	0.000127985	59.0673	57.7286
Body mass index	iRBD	rs2234458	T	C	11	65639374	-0.0203841	0.00205579	0.639519	3.6e-23	0.000191579	88.4228	57.7286
Body mass index	iRBD	rs2248551	A	G	6	131924689	0.0146523	0.00266497	0.164522	3.8e-08	5.9e-05	27.2369	57.7286
Body mass index	iRBD	rs2253310	G	C	6	108888593	0.0173213	0.00204115	0.626099	2.1e-17	0.000140472	64.8312	57.7286
Body mass index	iRBD	rs2271189	A	G	12	56494991	-0.0163086	0.00201869	0.40272	6.5e-16	0.000127951	59.0517	57.7286
Body mass index	iRBD	rs2289379	T	C	7	44804225	-0.0152765	0.00202952	0.395648	5.2e-14	0.000111603	51.5059	57.7286
Body mass index	iRBD	rs2307111	C	T	5	75003678	-0.0280042	0.00202203	0.395025	1.3e-43	0.000374833	173.035	57.7286
Body mass index	iRBD	rs2342892	G	T	16	24540806	-0.0126972	0.00197715	0.516212	1.3e-10	8.05e-05	37.1618	57.7286
Body mass index	iRBD	rs2381404	C	T	2	144035442	0.0139664	0.00229974	0.243837	1.3e-09	7.19e-05	33.1954	57.7286
Body mass index	iRBD	rs2383377	A	G	14	33257914	0.0161287	0.00293564	0.130687	3.9e-08	5.91e-05	27.2769	57.7286
Body mass index	iRBD	rs2398861	G	A	9	96430747	0.0179932	0.00226733	0.259169	2.1e-15	0.000124322	57.3766	57.7286
Body mass index	iRBD	rs2433733	A	G	2	230816703	-0.0171805	0.00210907	0.677659	3.8e-16	0.000128952	59.5136	57.7286
Body mass index	iRBD	rs2439823	G	A	10	99778226	0.0191998	0.00199108	0.545612	5.3e-22	0.000182782	84.3618	57.7286
Body mass index	iRBD	rs2482356	C	T	9	94178371	-0.0113511	0.00199506	0.429018	1.3e-08	6.31e-05	29.1315	57.7286
Body mass index	iRBD	rs2512892	C	T	11	131451862	0.0129468	0.00199819	0.566085	9.2e-11	8.23e-05	38.0022	57.7286
Body mass index	iRBD	rs252761	T	G	5	77380723	-0.0115046	0.00201769	0.587966	1.2e-08	6.41e-05	29.595	57.7286
Body mass index	iRBD	rs2568958	A	G	1	72765116	0.0222928	0.00201204	0.603656	1.6e-28	0.000237805	109.763	57.7286
Body mass index	iRBD	rs2569993	C	T	3	12926096	0.01267	0.00212202	0.320327	2.4e-09	6.99e-05	32.2581	57.7286
Body mass index	iRBD	rs2606228	C	A	3	183537759	-0.0138791	0.00208379	0.646368	2.7e-11	8.81e-05	40.6401	57.7286
Body mass index	iRBD	rs2616143	A	G	8	20632022	-0.0138738	0.00212547	0.319862	6.7e-11	8.37e-05	38.65	57.7286
Body mass index	iRBD	rs2618039	T	A	1	112324111	0.0143963	0.0020317	0.381481	1.4e-12	9.78e-05	45.137	57.7286
Body mass index	iRBD	rs2678204	G	T	1	201800511	0.024161	0.00208158	0.340162	3.8e-31	0.000262049	120.956	57.7286
Body mass index	iRBD	rs2725371	G	A	8	30854033	-0.0160301	0.00215845	0.696115	1.1e-13	0.000108716	50.1732	57.7286
Body mass index	iRBD	rs2791643	T	C	1	11207269	-0.0133837	0.00231332	0.761794	7.2e-09	6.5e-05	30.0008	57.7286
Body mass index	iRBD	rs2814942	A	G	6	34644261	0.0284856	0.00209768	0.329525	5.3e-42	0.000358552	165.516	57.7286
Body mass index	iRBD	rs28350	G	A	3	42418446	-0.0180335	0.00258234	0.820684	2.9e-12	9.57e-05	44.1732	57.7286
Body mass index	iRBD	rs28366156	C	T	6	31671498	-0.0264826	0.00292978	0.130595	1.6e-19	0.000159258	73.5024	57.7286
Body mass index	iRBD	rs2837996	C	T	21	42626706	0.0126647	0.00207859	0.651408	1.1e-09	7.28e-05	33.6166	57.7286
Body mass index	iRBD	rs28404639	T	C	5	80874229	-0.0117129	0.00205533	0.366041	1.2e-08	6.37e-05	29.3839	57.7286
Body mass index	iRBD	rs28489620	A	G	22	41804716	-0.0153737	0.00220025	0.290349	2.8e-12	9.74e-05	44.9497	57.7286
Body mass index	iRBD	rs28568418	A	G	15	53462969	-0.0182825	0.00320812	0.107636	1.2e-08	6.42e-05	29.632	57.7286
Body mass index	iRBD	rs2861685	C	T	2	67837553	-0.0171274	0.00199763	0.411984	1e-17	0.000142129	65.5958	57.7286
Body mass index	iRBD	rs28670671	C	T	9	140363045	-0.0124638	0.00226426	0.286024	3.7e-08	6.34e-05	29.2804	57.7286
Body mass index	iRBD	rs2870111	T	C	15	79403585	-0.0157151	0.00201912	0.412066	7.1e-15	0.000119663	55.226	57.7286
Body mass index	iRBD	rs2875762	C	G	6	124925032	0.015339	0.0023121	0.242953	3.3e-11	8.66e-05	39.9428	57.7286
Body mass index	iRBD	rs2899644	T	C	15	59470366	0.0149659	0.0023609	0.229995	2.3e-10	7.93e-05	36.6112	57.7286
Body mass index	iRBD	rs2920503	T	C	3	12324230	-0.0140307	0.00219666	0.285413	1.7e-10	8.03e-05	37.0582	57.7286
Body mass index	iRBD	rs2922757	T	A	8	76544012	0.0122465	0.00201926	0.597368	1.3e-09	7.21e-05	33.2941	57.7286
Body mass index	iRBD	rs2962334	T	G	5	86879056	0.0432552	0.00703547	0.020065	7.8e-10	7.36e-05	33.9553	57.7286
Body mass index	iRBD	rs317656	A	T	12	69681101	-0.0144763	0.00221303	0.724452	6.1e-11	8.37e-05	38.6118	57.7286
Body mass index	iRBD	rs3213943	A	C	2	136389840	-0.0179406	0.00288163	0.131525	4.8e-10	7.35e-05	33.9339	57.7286
Body mass index	iRBD	rs32421	T	A	5	167362416	0.0132315	0.00237757	0.224315	2.6e-08	6.09e-05	28.1158	57.7286
Body mass index	iRBD	rs329118	T	C	5	133861663	-0.0165734	0.0020038	0.419409	1.3e-16	0.000133771	61.7379	57.7286
Body mass index	iRBD	rs329651	T	G	11	133767622	0.0157218	0.00250202	0.803977	3.3e-10	7.79e-05	35.9543	57.7286
Body mass index	iRBD	rs34045288	T	C	6	40369081	0.0234784	0.00209371	0.334435	3.5e-29	0.000245397	113.268	57.7286
Body mass index	iRBD	rs34153025	C	T	15	41339697	-0.0389151	0.00678155	0.022158	9.6e-09	6.56e-05	30.2849	57.7286
Body mass index	iRBD	rs34234296	A	G	2	175166636	-0.014947	0.00204032	0.392437	2.4e-13	0.000106537	49.1675	57.7286
Body mass index	iRBD	rs34517439	A	C	1	78450517	0.038848	0.00304983	0.121787	3.6e-37	0.000322826	149.019	57.7286
Body mass index	iRBD	rs34696181	C	T	7	93096635	0.0114345	0.00198283	0.476084	8.1e-09	6.52e-05	30.1003	57.7286
Body mass index	iRBD	rs34811474	A	G	4	25408838	-0.0285293	0.00234269	0.230756	4.1e-34	0.000288954	133.379	57.7286
Body mass index	iRBD	rs349071	A	G	11	84776849	-0.0133062	0.00198231	0.500388	1.9e-11	8.85e-05	40.8553	57.7286
Body mass index	iRBD	rs35154326	G	A	16	24862414	-0.0130427	0.00223442	0.274044	5.3e-09	6.77e-05	31.2361	57.7286
Body mass index	iRBD	rs35364449	T	C	15	74278126	0.0217069	0.00318335	0.109739	9.2e-12	9.21e-05	42.489	57.7286
Body mass index	iRBD	rs355777	C	G	3	154034950	0.0152715	0.00201314	0.407537	3.3e-14	0.000112622	51.976	57.7286
Body mass index	iRBD	rs35697587	A	G	14	47298505	-0.0164677	0.00198067	0.508121	9.2e-17	0.000135557	62.5623	57.7286
Body mass index	iRBD	rs35697691	G	C	15	52353498	0.0230305	0.00352223	0.089346	6.2e-11	8.63e-05	39.8323	57.7286
Body mass index	iRBD	rs35809007	A	G	2	47019521	-0.0171009	0.00205627	0.363205	9.1e-17	0.000135276	62.4324	57.7286
Body mass index	iRBD	rs35957544	T	G	8	73440371	-0.0196429	0.00200438	0.574316	1.1e-22	0.00018866	87.075	57.7286
Body mass index	iRBD	rs36007635	A	G	6	163009335	-0.021045	0.00286788	0.137698	2.2e-13	0.000105176	48.5392	57.7286
Body mass index	iRBD	rs36061954	T	C	8	38329650	0.0128445	0.00201928	0.398747	2e-10	7.91e-05	36.5078	57.7286
Body mass index	iRBD	rs3764625	G	T	19	49649051	-0.0117714	0.00201523	0.587594	5.2e-09	6.72e-05	30.992	57.7286
Body mass index	iRBD	rs3784710	C	T	15	68072458	-0.0297067	0.00236042	0.226602	2.5e-36	0.000309318	142.782	57.7286
Body mass index	iRBD	rs3803286	G	A	14	103246470	-0.0186417	0.00209828	0.666815	6.4e-19	0.000154416	71.2674	57.7286
Body mass index	iRBD	rs3807566	T	G	7	50564204	-0.0120727	0.00199583	0.43832	1.5e-09	7.18e-05	33.1194	57.7286
Body mass index	iRBD	rs3814883	T	C	16	29994922	0.0240107	0.00198424	0.482402	1e-33	0.0002879	132.892	57.7286
Body mass index	iRBD	rs3845344	T	C	1	75001480	0.0163609	0.00201927	0.391115	5.4e-16	0.000127492	58.8399	57.7286
Body mass index	iRBD	rs3851998	G	C	3	131876605	-0.0136071	0.00226874	0.743064	2e-09	7.07e-05	32.6269	57.7286
Body mass index	iRBD	rs3866805	A	C	1	6657424	0.0117835	0.00206546	0.355683	1.2e-08	6.36e-05	29.3698	57.7286
Body mass index	iRBD	rs3897102	T	C	12	123492112	0.0120838	0.00202716	0.411157	2.5e-09	7.07e-05	32.6293	57.7286
Body mass index	iRBD	rs3901286	A	C	7	99107727	-0.0225553	0.00275602	0.15244	2.7e-16	0.000131461	60.6717	57.7286
Body mass index	iRBD	rs3902951	G	T	14	69789755	0.0141019	0.00235267	0.237151	2e-09	7.2e-05	33.2057	57.7286
Body mass index	iRBD	rs3935190	A	G	17	79084367	-0.0144864	0.00199701	0.536784	4e-13	0.00010436	48.1628	57.7286
Body mass index	iRBD	rs394608	C	T	21	46581798	0.0186353	0.00199484	0.537697	9.5e-21	0.00017265	79.6846	57.7286
Body mass index	iRBD	rs40071	C	T	5	107496102	-0.0261666	0.00258163	0.179536	3.8e-24	0.000201714	93.1012	57.7286
Body mass index	iRBD	rs4017425	T	C	3	44028764	-0.0125817	0.00198035	0.470208	2.1e-10	7.89e-05	36.3974	57.7286
Body mass index	iRBD	rs4055791	T	C	13	59266053	-0.0178082	0.00200801	0.416804	7.4e-19	0.000154176	71.1567	57.7286
Body mass index	iRBD	rs406388	G	C	22	18226997	0.015973	0.00260181	0.177266	8.3e-10	7.44e-05	34.3441	57.7286
Body mass index	iRBD	rs41279738	G	T	1	110082551	0.0684263	0.0062225	0.025988	4e-28	0.000237035	109.408	57.7286
Body mass index	iRBD	rs4148155	G	A	4	89054667	-0.0229681	0.00310659	0.113268	1.4e-13	0.000105969	48.9055	57.7286
Body mass index	iRBD	rs4261944	G	T	4	31003636	0.0138553	0.00205652	0.364935	1.6e-11	8.9e-05	41.0645	57.7286
Body mass index	iRBD	rs4267103	C	T	12	60966740	0.0153916	0.00254312	0.186347	1.4e-09	7.18e-05	33.153	57.7286
Body mass index	iRBD	rs4284600	C	T	15	31843528	0.0119673	0.00199506	0.467122	2e-09	7.13e-05	32.9036	57.7286
Body mass index	iRBD	rs429343	G	A	2	147903382	-0.0173795	0.00199729	0.576573	3.3e-18	0.000147481	68.0665	57.7286
Body mass index	iRBD	rs429358	C	T	19	45411941	-0.0266723	0.00274373	0.154166	2.4e-22	0.000185534	85.6323	57.7286
Body mass index	iRBD	rs4307239	G	A	7	24354300	0.0121413	0.00198816	0.458941	1e-09	7.32e-05	33.7851	57.7286
Body mass index	iRBD	rs4419475	T	A	4	96150044	0.011487	0.0020106	0.407327	1.1e-08	6.37e-05	29.401	57.7286
Body mass index	iRBD	rs4444317	G	A	15	92573234	-0.0161604	0.00242104	0.216141	2.5e-11	8.85e-05	40.8395	57.7286
Body mass index	iRBD	rs4477562	T	C	13	54104968	0.0296118	0.00298011	0.128644	2.9e-23	0.000196582	90.7324	57.7286
Body mass index	iRBD	rs4482463	A	C	2	205375909	-0.0313175	0.00370692	0.923002	3e-17	0.000139408	64.3397	57.7286
Body mass index	iRBD	rs45486197	A	G	19	2244849	0.025766	0.00403737	0.065685	1.7e-10	8.15e-05	37.6055	57.7286
Body mass index	iRBD	rs4605363	C	A	2	229010960	0.0163638	0.00207733	0.341595	3.3e-15	0.000120449	55.5888	57.7286
Body mass index	iRBD	rs4648450	A	C	1	2723214	-0.014837	0.00198775	0.466824	8.4e-14	0.000109584	50.5738	57.7286
Body mass index	iRBD	rs4658403	T	C	1	243832560	-0.0188877	0.00264997	0.833659	1e-12	9.89e-05	45.6616	57.7286
Body mass index	iRBD	rs4672338	T	C	2	60217457	0.0135646	0.00208669	0.336228	8e-11	8.21e-05	37.9022	57.7286
Body mass index	iRBD	rs4722398	T	C	7	3125220	0.0186993	0.00287545	0.136137	7.9e-11	8.22e-05	37.9551	57.7286
Body mass index	iRBD	rs4764949	G	A	12	103658096	-0.0183924	0.00211197	0.325892	3.1e-18	0.000148631	68.5973	57.7286
Body mass index	iRBD	rs4790292	A	C	17	1824305	-0.0254509	0.00275603	0.153693	2.6e-20	0.000168507	77.7721	57.7286
Body mass index	iRBD	rs4820410	G	A	22	40690385	-0.0177457	0.00208527	0.345317	1.7e-17	0.000142385	65.7142	57.7286
Body mass index	iRBD	rs4832298	T	C	2	86764004	-0.015965	0.00212268	0.686142	5.4e-14	0.000109778	50.6635	57.7286
Body mass index	iRBD	rs4858940	C	T	3	88254820	0.0229281	0.00309976	0.885569	1.4e-13	0.000106545	49.1712	57.7286
Body mass index	iRBD	rs4876611	G	A	8	116671848	0.0197549	0.00220502	0.720243	3.3e-19	0.000157268	72.5839	57.7286
Body mass index	iRBD	rs4929923	C	T	11	8639200	0.0189424	0.00206436	0.645204	4.5e-20	0.000164277	75.8192	57.7286
Body mass index	iRBD	rs5011579	G	C	16	69187318	0.0140268	0.00219322	0.715152	1.6e-10	8.02e-05	36.9935	57.7286
Body mass index	iRBD	rs512121	C	T	18	7548501	-0.0159359	0.00252176	0.192054	2.6e-10	7.88e-05	36.371	57.7286
Body mass index	iRBD	rs529200	G	A	3	173114305	0.0168965	0.0019785	0.527829	1.3e-17	0.000142304	65.6765	57.7286
Body mass index	iRBD	rs539515	C	A	1	177889025	0.0495291	0.0024426	0.204942	2e-91	0.00079943	369.199	57.7286
Body mass index	iRBD	rs55707359	G	T	11	46159333	0.0531292	0.00812381	0.015432	6.2e-11	8.58e-05	39.5853	57.7286
Body mass index	iRBD	rs55714539	C	A	19	18207397	0.0175719	0.00210043	0.343587	6e-17	0.000139278	64.2797	57.7286
Body mass index	iRBD	rs55726687	A	G	12	991306	0.02483	0.00242628	0.209709	1.4e-24	0.000204356	94.321	57.7286
Body mass index	iRBD	rs55769038	A	G	11	13331808	0.0160961	0.00201096	0.590384	1.2e-15	0.000125309	57.8322	57.7286
Body mass index	iRBD	rs558887	G	A	11	28712741	-0.0129976	0.00214881	0.307507	1.5e-09	7.19e-05	33.204	57.7286
Body mass index	iRBD	rs559231	T	G	18	39644247	0.0134907	0.00203562	0.393053	3.4e-11	8.68e-05	40.0747	57.7286
Body mass index	iRBD	rs55966114	T	C	12	97584357	0.0145885	0.00251342	0.192958	6.5e-09	6.63e-05	30.5894	57.7286
Body mass index	iRBD	rs56038322	A	G	3	69925128	0.0139276	0.00214833	0.31062	9e-11	8.31e-05	38.3388	57.7286
Body mass index	iRBD	rs56094641	G	A	16	53806453	0.0734967	0.00201412	0.404564	1e-200	0.00260248	1204.07	57.7286
Body mass index	iRBD	rs56133507	G	T	2	172818467	0.0137622	0.00247385	0.196875	2.7e-08	5.99e-05	27.64	57.7286
Body mass index	iRBD	rs56143236	T	C	3	157020444	0.0126667	0.00226533	0.256388	2.3e-08	6.12e-05	28.2332	57.7286
Body mass index	iRBD	rs56161855	T	A	17	46288649	0.0224575	0.00291784	0.132847	1.4e-14	0.000116198	53.6269	57.7286
Body mass index	iRBD	rs56203622	C	T	9	131040874	0.0179769	0.00280183	0.145529	1.4e-10	8.04e-05	37.0914	57.7286
Body mass index	iRBD	rs56352336	C	T	19	19352155	-0.016327	0.00275021	0.154894	2.9e-09	6.98e-05	32.2071	57.7286
Body mass index	iRBD	rs56399737	T	C	13	33381721	-0.0161325	0.00199646	0.449124	6.4e-16	0.000128781	59.4349	57.7286
Body mass index	iRBD	rs56858768	A	G	13	86511730	0.0159188	0.00217378	0.296861	2.4e-13	0.00010579	48.8228	57.7286
Body mass index	iRBD	rs56893062	G	T	8	25662655	0.0125141	0.00215383	0.303342	6.2e-09	6.62e-05	30.5452	57.7286
Body mass index	iRBD	rs56930105	T	C	2	10982487	0.0157557	0.00286187	0.139295	3.7e-08	5.95e-05	27.4697	57.7286
Body mass index	iRBD	rs57636386	C	T	18	58048295	-0.0412553	0.00358326	0.08383	1.1e-30	0.000261436	120.673	57.7286
Body mass index	iRBD	rs57989773	C	T	6	100629078	0.0133488	0.00236315	0.244995	1.6e-08	6.59e-05	30.4216	57.7286
Body mass index	iRBD	rs58862095	T	C	7	75081418	-0.0229877	0.00200786	0.419266	2.4e-30	0.000257329	118.777	57.7286
Body mass index	iRBD	rs59068084	T	G	4	113256737	0.0110552	0.00201048	0.410232	3.8e-08	5.91e-05	27.2918	57.7286
Body mass index	iRBD	rs59227842	G	A	11	43692423	0.0229675	0.00215313	0.31149	1.5e-26	0.000226262	104.434	57.7286
Body mass index	iRBD	rs594024	C	T	11	69443822	-0.0146771	0.00199081	0.554162	1.7e-13	0.000106445	49.125	57.7286
Body mass index	iRBD	rs60764613	T	G	18	1839911	0.02099	0.00282688	0.144883	1.1e-13	0.000109169	50.3822	57.7286
Body mass index	iRBD	rs61740466	A	G	1	19934900	-0.0135153	0.00231885	0.237203	5.6e-09	6.61e-05	30.505	57.7286
Body mass index	iRBD	rs61813324	T	C	1	156049877	0.0290259	0.00292038	0.135728	2.8e-23	0.000197661	91.2303	57.7286
Body mass index	iRBD	rs61828641	A	G	1	174321997	0.0224585	0.00315913	0.10925	1.2e-12	9.82e-05	45.3047	57.7286
Body mass index	iRBD	rs61871615	T	C	10	102487140	-0.0267159	0.00359269	0.091551	1e-13	0.000118723	54.792	57.7286
Body mass index	iRBD	rs61903695	G	A	11	89922417	0.0166235	0.00227115	0.254964	2.5e-13	0.000104986	48.4517	57.7286
Body mass index	iRBD	rs61992671	G	A	14	101531854	-0.0161925	0.00206924	0.49195	5.1e-15	0.000131065	60.4887	57.7286
Body mass index	iRBD	rs62007782	A	G	15	78029797	-0.0167007	0.00224215	0.265091	9.4e-14	0.000108675	50.1542	57.7286
Body mass index	iRBD	rs62020775	A	T	15	89960286	-0.0165665	0.0028635	0.14168	7.2e-09	6.67e-05	30.8042	57.7286
Body mass index	iRBD	rs62072006	C	A	17	52938468	0.0156492	0.00282374	0.144541	3e-08	6.06e-05	27.9488	57.7286
Body mass index	iRBD	rs62107261	C	T	2	422144	-0.0911559	0.00460882	0.048327	4.6e-87	0.000764323	352.973	57.7286
Body mass index	iRBD	rs62176243	T	A	2	166190881	-0.0149699	0.00228878	0.244987	6.1e-11	8.29e-05	38.259	57.7286
Body mass index	iRBD	rs62190049	C	G	2	182566998	-0.0111798	0.00203614	0.390446	4e-08	5.95e-05	27.4555	57.7286
Body mass index	iRBD	rs62241847	G	A	3	20466465	-0.0124263	0.00212897	0.314443	5.3e-09	6.66e-05	30.7228	57.7286
Body mass index	iRBD	rs62246311	A	G	3	9498143	0.0207539	0.00325487	0.102364	1.8e-10	7.92e-05	36.5295	57.7286
Body mass index	iRBD	rs62379271	G	T	5	105870033	0.0117237	0.00200557	0.578511	5e-09	6.7e-05	30.9328	57.7286
Body mass index	iRBD	rs62407562	A	T	6	33530346	0.0144393	0.00222463	0.268584	8.5e-11	8.19e-05	37.8037	57.7286
Body mass index	iRBD	rs6265	T	C	11	27679916	-0.0399185	0.00252719	0.188472	3.3e-56	0.000487449	225.047	57.7286
Body mass index	iRBD	rs6430068	A	G	2	145627927	0.0186066	0.0031882	0.108559	5.3e-09	6.7e-05	30.9232	57.7286
Body mass index	iRBD	rs6444950	A	G	3	170602073	0.0158525	0.00232007	0.237474	8.3e-12	9.1e-05	42.0018	57.7286
Body mass index	iRBD	rs6545714	A	G	2	59307725	-0.0205219	0.00201573	0.601448	2.4e-24	0.000201906	93.1897	57.7286
Body mass index	iRBD	rs6560906	C	T	12	133414054	-0.012198	0.00214136	0.691874	1.2e-08	6.34e-05	29.2767	57.7286
Body mass index	iRBD	rs6561937	A	T	13	58257667	-0.015934	0.00230346	0.753587	4.6e-12	9.43e-05	43.5161	57.7286
Body mass index	iRBD	rs6567160	C	T	18	57829135	0.0541723	0.00234213	0.232714	2.3e-118	0.00104801	484.119	57.7286
Body mass index	iRBD	rs6575340	A	G	14	94023972	0.0207333	0.00206189	0.636038	8.7e-24	0.000199024	91.8596	57.7286
Body mass index	iRBD	rs66679256	T	C	4	18351898	0.0148864	0.00198759	0.445826	6.9e-14	0.000109502	50.536	57.7286
Body mass index	iRBD	rs6669341	G	A	1	47678458	-0.0170287	0.0019986	0.582679	1.6e-17	0.000141024	65.0858	57.7286
Body mass index	iRBD	rs6682438	C	T	1	33784146	0.0131586	0.00210047	0.673081	3.7e-10	7.62e-05	35.1659	57.7286
Body mass index	iRBD	rs6705567	C	T	2	55320173	-0.0146168	0.00204919	0.37596	9.8e-13	0.000100251	46.2663	57.7286
Body mass index	iRBD	rs6707827	G	A	2	100123030	0.0119437	0.00217332	0.703627	3.9e-08	5.95e-05	27.4566	57.7286
Body mass index	iRBD	rs6710091	G	C	2	239597	-0.0116835	0.00206707	0.348174	1.6e-08	6.2e-05	28.5932	57.7286
Body mass index	iRBD	rs6713781	C	G	2	40291940	-0.0135736	0.00202799	0.401882	2.2e-11	8.86e-05	40.8767	57.7286
Body mass index	iRBD	rs6725931	T	C	2	220205146	0.0191046	0.00274403	0.847658	3.3e-12	9.43e-05	43.503	57.7286
Body mass index	iRBD	rs6744646	G	A	2	628504	0.0554684	0.00261213	0.828299	4.5e-100	0.000875147	404.198	57.7286
Body mass index	iRBD	rs6752979	A	G	2	81741750	0.0125235	0.00211721	0.31688	3.3e-09	6.79e-05	31.3354	57.7286
Body mass index	iRBD	rs67609008	C	T	10	126640936	0.0170863	0.0022021	0.283614	8.6e-15	0.000118632	54.75	57.7286
Body mass index	iRBD	rs6769617	T	A	3	62687746	-0.0135754	0.00208902	0.66386	8.1e-11	8.22e-05	37.9577	57.7286
Body mass index	iRBD	rs6774894	A	T	3	196116393	0.0133088	0.00205674	0.358148	9.7e-11	8.14e-05	37.5814	57.7286
Body mass index	iRBD	rs6777784	T	G	3	62376645	0.0116125	0.00202753	0.61678	1e-08	6.37e-05	29.4184	57.7286
Body mass index	iRBD	rs6831088	A	G	4	20257769	-0.0115222	0.0020591	0.640139	2.2e-08	6.12e-05	28.2273	57.7286
Body mass index	iRBD	rs6843852	T	C	4	162132758	0.0130897	0.00197607	0.507861	3.5e-11	8.56e-05	39.5268	57.7286
Body mass index	iRBD	rs6909685	T	C	6	97753952	-0.014612	0.00211352	0.326809	4.7e-12	9.39e-05	43.3565	57.7286
Body mass index	iRBD	rs6922607	G	A	6	142703483	0.0148848	0.00251479	0.189847	3.2e-09	6.82e-05	31.452	57.7286
Body mass index	iRBD	rs6938973	C	T	6	98421721	0.0182223	0.00201872	0.601456	1.8e-19	0.00015919	73.4713	57.7286
Body mass index	iRBD	rs6950388	A	G	7	1270699	0.0155219	0.00244806	0.795086	2.3e-10	7.85e-05	36.2303	57.7286
Body mass index	iRBD	rs6962980	C	A	7	113452183	-0.0159568	0.00198814	0.556019	1e-15	0.000125712	58.018	57.7286
Body mass index	iRBD	rs698147	G	A	5	3513485	-0.0128512	0.00198514	0.543596	9.6e-11	8.19e-05	37.8191	57.7286
Body mass index	iRBD	rs7024334	G	T	9	109072075	-0.0138177	0.00238338	0.77914	6.7e-09	6.57e-05	30.3246	57.7286
Body mass index	iRBD	rs7027304	T	C	9	129408290	0.0145492	0.00208703	0.652661	3.1e-12	9.6e-05	44.2918	57.7286
Body mass index	iRBD	rs7034554	G	A	9	37081301	-0.0129826	0.00204252	0.373825	2.1e-10	7.89e-05	36.4153	57.7286
Body mass index	iRBD	rs7038943	C	T	9	120377178	-0.0140202	0.00208641	0.33879	1.8e-11	8.81e-05	40.6424	57.7286
Body mass index	iRBD	rs704061	C	T	12	89771903	0.0146374	0.00198552	0.45505	1.7e-13	0.000106261	49.0402	57.7286
Body mass index	iRBD	rs705158	A	T	10	125232995	0.0155952	0.00230446	0.244747	1.3e-11	8.99e-05	41.4947	57.7286
Body mass index	iRBD	rs7070670	T	C	10	61842645	-0.0123274	0.00211928	0.327923	6e-09	6.7e-05	30.9119	57.7286
Body mass index	iRBD	rs7081254	C	T	10	132955696	-0.0142516	0.00245216	0.205739	6.2e-09	6.64e-05	30.6336	57.7286
Body mass index	iRBD	rs7124681	A	C	11	47529947	0.0256977	0.0020063	0.408353	1.5e-37	0.000319093	147.295	57.7286
Body mass index	iRBD	rs7132908	A	G	12	50263148	0.0297904	0.00203363	0.384458	1.4e-48	0.000420039	193.912	57.7286
Body mass index	iRBD	rs71495038	A	G	10	33971383	0.0277998	0.00370969	0.076936	6.7e-14	0.000109768	50.6588	57.7286
Body mass index	iRBD	rs7201895	A	G	16	407723	-0.0149781	0.00207999	0.354291	6e-13	0.000102646	47.3715	57.7286
Body mass index	iRBD	rs7206608	G	C	16	82872628	0.0135122	0.00211797	0.32162	1.8e-10	7.97e-05	36.7676	57.7286
Body mass index	iRBD	rs7218014	C	T	17	65832016	0.0189524	0.00249216	0.197305	2.9e-14	0.000113775	52.5084	57.7286
Body mass index	iRBD	rs7232171	T	G	18	31251221	0.0123404	0.00200821	0.58263	8e-10	7.41e-05	34.1796	57.7286
Body mass index	iRBD	rs723672	T	C	12	2161561	0.0111273	0.00200698	0.43151	3e-08	6.07e-05	28.0338	57.7286
Body mass index	iRBD	rs7250833	T	C	19	33937277	0.0135041	0.002188	0.288866	6.7e-10	7.49e-05	34.5759	57.7286
Body mass index	iRBD	rs7259070	C	T	19	47562509	0.021869	0.00203628	0.596062	6.6e-27	0.0002303	106.298	57.7286
Body mass index	iRBD	rs72634826	A	G	1	1601052	-0.021277	0.00228001	0.259858	1e-20	0.000174141	80.3729	57.7286
Body mass index	iRBD	rs72649373	C	T	4	80609966	0.0178062	0.00287805	0.143188	6.1e-10	7.78e-05	35.903	57.7286
Body mass index	iRBD	rs72673947	G	A	8	118884379	0.0218864	0.00321496	0.107031	9.9e-12	9.16e-05	42.2568	57.7286
Body mass index	iRBD	rs72892910	T	G	6	50816887	0.0387798	0.00262053	0.172232	1.5e-49	0.000428809	197.962	57.7286
Body mass index	iRBD	rs72976986	A	G	19	4050424	-0.0232257	0.00254712	0.190123	7.6e-20	0.00016612	76.67	57.7286
Body mass index	iRBD	rs73026725	A	C	19	31017686	-0.022318	0.00275052	0.153534	4.9e-16	0.000129466	59.7507	57.7286
Body mass index	iRBD	rs73052033	C	T	3	185828465	-0.0303929	0.00254634	0.18493	7.7e-33	0.000278469	128.537	57.7286
Body mass index	iRBD	rs7306534	A	G	12	68107914	-0.0112754	0.00205437	0.621712	4.1e-08	5.98e-05	27.5971	57.7286
Body mass index	iRBD	rs73124396	C	T	7	71579606	-0.0154472	0.0024548	0.205144	3.1e-10	7.78e-05	35.9123	57.7286
Body mass index	iRBD	rs73193736	G	A	12	108294381	-0.0177165	0.00232002	0.243934	2.2e-14	0.000115776	53.4319	57.7286
Body mass index	iRBD	rs73213484	T	A	4	28489339	-0.0225766	0.0028364	0.141236	1.7e-15	0.000123642	57.0627	57.7286
Body mass index	iRBD	rs7331420	A	G	13	99236471	-0.0143702	0.00220081	0.285276	6.6e-11	8.42e-05	38.8623	57.7286
Body mass index	iRBD	rs7357754	G	A	9	92207308	0.0141146	0.00198362	0.500139	1.1e-12	9.96e-05	45.9709	57.7286
Body mass index	iRBD	rs73601548	T	C	10	18549889	0.0177354	0.00311639	0.114527	1.3e-08	6.38e-05	29.4412	57.7286
Body mass index	iRBD	rs73985439	C	A	2	212299249	0.0136616	0.00214059	0.307299	1.7e-10	7.95e-05	36.6697	57.7286
Body mass index	iRBD	rs7442885	G	C	5	87682877	-0.0228163	0.00241251	0.214049	3.2e-21	0.000175158	80.8421	57.7286
Body mass index	iRBD	rs745249	T	C	2	105460333	0.0176118	0.00219724	0.281945	1.1e-15	0.000125591	57.9624	57.7286
Body mass index	iRBD	rs74750282	C	T	7	114744463	-0.0196382	0.00352561	0.086623	2.5e-08	6.1e-05	28.1628	57.7286
Body mass index	iRBD	rs7498665	G	A	16	28883241	0.0268646	0.00201997	0.399659	2.3e-40	0.000346321	159.868	57.7286
Body mass index	iRBD	rs7516554	T	C	1	210301331	0.0120066	0.00201565	0.399941	2.6e-09	6.92e-05	31.9317	57.7286
Body mass index	iRBD	rs7519259	A	G	1	66434743	0.0140028	0.00198381	0.52836	1.7e-12	9.77e-05	45.0998	57.7286
Body mass index	iRBD	rs7539903	A	T	1	209208033	-0.0131691	0.0020273	0.615562	8.3e-11	8.21e-05	37.8798	57.7286
Body mass index	iRBD	rs754635	G	C	3	42305131	0.0219925	0.0031093	0.886582	1.5e-12	9.73e-05	44.8905	57.7286
Body mass index	iRBD	rs75499503	T	C	6	26145217	-0.0180331	0.00241845	0.220101	8.9e-14	0.000111643	51.5243	57.7286
Body mass index	iRBD	rs7571496	G	A	2	6169351	-0.0158916	0.00225454	0.260545	1.8e-12	9.73e-05	44.9091	57.7286
Body mass index	iRBD	rs76183894	C	T	3	114371939	-0.0219584	0.00364437	0.080747	1.7e-09	7.16e-05	33.0336	57.7286
Body mass index	iRBD	rs76702514	G	C	1	195148296	-0.0164862	0.00243278	0.210623	1.2e-11	9.04e-05	41.7093	57.7286
Body mass index	iRBD	rs7683836	A	G	4	180167906	-0.0122469	0.00199427	0.557215	8.2e-10	7.4e-05	34.1556	57.7286
Body mass index	iRBD	rs7708584	G	A	5	153543466	-0.0159321	0.0019949	0.572344	1.4e-15	0.000124259	57.3474	57.7286
Body mass index	iRBD	rs7761673	A	T	6	70357368	-0.0135915	0.0023901	0.21988	1.3e-08	6.34e-05	29.2463	57.7286
Body mass index	iRBD	rs7762794	G	A	6	153380228	0.0149077	0.00218606	0.285408	9.1e-12	9.07e-05	41.8357	57.7286
Body mass index	iRBD	rs7774	A	C	17	4801163	0.014988	0.00215169	0.310467	3.3e-12	9.62e-05	44.3876	57.7286
Body mass index	iRBD	rs7776021	A	G	6	73742152	0.0123701	0.00218251	0.287599	1.4e-08	6.27e-05	28.9366	57.7286
Body mass index	iRBD	rs7802342	G	T	7	137435925	0.0122748	0.00218145	0.288566	1.8e-08	6.19e-05	28.5494	57.7286
Body mass index	iRBD	rs7805441	T	C	7	78121458	0.0133747	0.00198884	0.502261	1.8e-11	8.94e-05	41.2763	57.7286
Body mass index	iRBD	rs78086698	C	T	12	24024639	0.0318357	0.0050761	0.039838	3.6e-10	7.75e-05	35.7822	57.7286
Body mass index	iRBD	rs784257	C	T	18	53397199	0.0179315	0.00254968	0.812541	2e-12	9.8e-05	45.2053	57.7286
Body mass index	iRBD	rs78605811	C	A	3	83631491	-0.032737	0.00444673	0.05405	1.8e-13	0.00010959	50.5768	57.7286
Body mass index	iRBD	rs7893571	T	G	10	16750129	0.0140553	0.00210152	0.665897	2.3e-11	8.79e-05	40.5665	57.7286
Body mass index	iRBD	rs7924036	T	G	10	65191645	-0.0142836	0.0019778	0.503265	5.1e-13	0.000102006	47.0764	57.7286
Body mass index	iRBD	rs7925100	A	G	11	118941596	0.014725	0.0020221	0.396117	3.3e-13	0.000103733	47.8734	57.7286
Body mass index	iRBD	rs7944782	G	T	11	130795698	0.0157606	0.00198748	0.509784	2.2e-15	0.000124151	57.2974	57.7286
Body mass index	iRBD	rs7947143	A	G	11	64090422	-0.0182782	0.00267522	0.163483	8.3e-12	9.14e-05	42.1712	57.7286
Body mass index	iRBD	rs79780963	T	C	10	104952499	0.0236803	0.00369591	0.077428	1.5e-10	8.01e-05	36.9717	57.7286
Body mass index	iRBD	rs7996639	A	G	13	97019090	0.0145559	0.00200245	0.449354	3.6e-13	0.00010485	48.389	57.7286
Body mass index	iRBD	rs80135274	T	A	17	5286277	0.021339	0.00388113	0.070324	3.8e-08	5.95e-05	27.4771	57.7286
Body mass index	iRBD	rs8015400	A	C	14	25930988	0.0213422	0.00211709	0.677097	6.7e-24	0.000199173	91.9285	57.7286
Body mass index	iRBD	rs8020365	A	T	14	79937216	0.0251068	0.00239517	0.220464	1e-25	0.000216664	100.003	57.7286
Body mass index	iRBD	rs8024137	T	A	15	35837297	0.0156329	0.00276778	0.848207	1.6e-08	6.29e-05	29.0417	57.7286
Body mass index	iRBD	rs8025516	G	T	15	95271872	-0.0146558	0.00207578	0.645928	1.7e-12	9.82e-05	45.3419	57.7286
Body mass index	iRBD	rs8076669	C	T	17	15888448	0.0140681	0.00199601	0.561561	1.8e-12	9.75e-05	44.9761	57.7286
Body mass index	iRBD	rs8089514	A	T	18	69224478	0.012988	0.00207588	0.36868	3.9e-10	7.85e-05	36.2393	57.7286
Body mass index	iRBD	rs8112818	G	A	19	18812785	-0.020696	0.00202712	0.400329	1.8e-24	0.000205652	94.9193	57.7286
Body mass index	iRBD	rs8132491	A	G	21	40288577	-0.015375	0.00219317	0.313023	2.4e-12	0.000101667	46.9197	57.7286
Body mass index	iRBD	rs815163	C	T	1	190294726	-0.016485	0.00198582	0.563148	1e-16	0.00013371	61.7099	57.7286
Body mass index	iRBD	rs852042	G	A	20	17091233	-0.0131207	0.00231309	0.758575	1.4e-08	6.31e-05	29.0994	57.7286
Body mass index	iRBD	rs862320	T	C	16	69651866	-0.0231703	0.00201345	0.40965	1.2e-30	0.000259666	119.856	57.7286
Body mass index	iRBD	rs879620	T	C	16	4015729	0.0241136	0.00203595	0.613237	2.3e-32	0.000275821	127.315	57.7286
Body mass index	iRBD	rs909001	G	C	1	32196647	0.0160597	0.00261353	0.17211	8e-10	7.35e-05	33.9194	57.7286
Body mass index	iRBD	rs923994	G	A	4	67802992	-0.0145761	0.00240219	0.783195	1.3e-09	7.22e-05	33.2978	57.7286
Body mass index	iRBD	rs9267671	A	G	6	31880480	0.026149	0.00413587	0.060733	2.6e-10	7.8e-05	36.0015	57.7286
Body mass index	iRBD	rs9291822	T	C	5	64076515	-0.014263	0.00199464	0.514868	8.6e-13	0.000101627	46.9012	57.7286
Body mass index	iRBD	rs9294260	A	G	6	83433228	0.014782	0.00198818	0.476559	1e-13	0.000109014	50.3107	57.7286
Body mass index	iRBD	rs9349235	T	C	6	42516718	0.0111809	0.00200924	0.410635	2.6e-08	6.05e-05	27.9243	57.7286
Body mass index	iRBD	rs935166	A	G	2	26949366	-0.0161066	0.00197292	0.506805	3.2e-16	0.000129687	59.853	57.7286
Body mass index	iRBD	rs9463175	T	C	6	9510030	-0.0115	0.00210115	0.338958	4.4e-08	5.93e-05	27.3501	57.7286
Body mass index	iRBD	rs9478496	C	T	6	154333183	0.0181836	0.00267493	0.164225	1.1e-11	9.08e-05	41.888	57.7286
Body mass index	iRBD	rs9515446	G	A	13	112217108	0.0151051	0.00199052	0.447709	3.2e-14	0.000112834	52.0741	57.7286
Body mass index	iRBD	rs9522180	T	C	13	111970212	-0.0141095	0.00199325	0.553392	1.5e-12	9.84e-05	45.4138	57.7286
Body mass index	iRBD	rs9571687	A	C	13	67472713	-0.0135388	0.0021094	0.329363	1.4e-10	8.1e-05	37.3697	57.7286
Body mass index	iRBD	rs9638713	G	A	7	14645949	-0.0361735	0.00635399	0.97477	1.2e-08	6.44e-05	29.7023	57.7286
Body mass index	iRBD	rs9673839	G	A	16	76895693	0.0130337	0.00198783	0.490967	5.5e-11	8.49e-05	39.1862	57.7286
Body mass index	iRBD	rs9830592	A	C	3	104631603	0.0154849	0.00200164	0.582421	1e-14	0.000116633	53.8276	57.7286
Body mass index	iRBD	rs9839081	A	G	3	123051230	-0.011701	0.00214045	0.325232	4.6e-08	6.01e-05	27.7321	57.7286
Body mass index	iRBD	rs9843653	C	T	3	49920571	0.0294509	0.00197538	0.511652	2.9e-50	0.000433442	200.102	57.7286
Body mass index	iRBD	rs9876664	T	G	3	85806313	-0.0180478	0.00204174	0.375389	9.6e-19	0.000152746	70.4966	57.7286
Body mass index	iRBD	rs9888533	T	C	13	107854612	0.0120038	0.0020182	0.538079	2.7e-09	7.16e-05	33.0556	57.7286
Body mass index	iRBD	rs9926784	C	T	16	19941968	-0.023818	0.00254677	0.184576	8.6e-21	0.000170765	78.8144	57.7286
Body mass index	iRBD	rs9951619	G	T	18	56882326	0.0144231	0.00235777	0.767369	9.5e-10	7.43e-05	34.2755	57.7286
Basal metabolic rate	iRBD	rs10020631	A	G	4	69353863	-0.00839416	0.00151645	0.247999	3.1e-08	2.63e-05	11.9551	30.8629
Basal metabolic rate	iRBD	rs10058393	T	C	5	277617	0.0127346	0.00194524	0.129097	5.9e-11	3.65e-05	16.5879	30.8629
Basal metabolic rate	iRBD	rs1008158	G	A	9	113828811	0.00853255	0.00138535	0.341736	7.3e-10	3.28e-05	14.8999	30.8629
Basal metabolic rate	iRBD	rs10172196	A	G	2	36780549	0.0121658	0.00141659	0.305517	8.8e-18	6.28e-05	28.571	30.8629
Basal metabolic rate	iRBD	rs10176567	T	C	2	58885575	0.0107341	0.00186065	0.143079	8e-09	2.83e-05	12.8523	30.8629
Basal metabolic rate	iRBD	rs10188231	G	C	2	142297493	-0.0112849	0.00167337	0.185795	1.5e-11	3.85e-05	17.5267	30.8629
Basal metabolic rate	iRBD	rs10202845	G	A	2	42575820	-0.0171333	0.00207494	0.113293	1.5e-16	5.9e-05	26.8293	30.8629
Basal metabolic rate	iRBD	rs10248298	A	C	7	121963813	0.0124729	0.00135332	0.365931	3.1e-20	7.22e-05	32.8414	30.8629
Basal metabolic rate	iRBD	rs10260993	G	T	7	55884295	-0.00951646	0.00164746	0.195965	7.6e-09	2.85e-05	12.9818	30.8629
Basal metabolic rate	iRBD	rs10269774	A	G	7	92253972	0.0259463	0.00139227	0.326417	1.6e-77	0.000296036	134.698	30.8629
Basal metabolic rate	iRBD	rs10401784	A	C	19	3445721	-0.0105369	0.00136435	0.640421	1.1e-14	5.11e-05	23.2609	30.8629
Basal metabolic rate	iRBD	rs10404726	T	C	19	18834514	-0.00873648	0.00131378	0.465535	2.9e-11	3.8e-05	17.2775	30.8629
Basal metabolic rate	iRBD	rs1045475	G	A	16	4015316	0.0203362	0.00170679	0.821444	9.9e-33	0.000121317	55.1904	30.8629
Basal metabolic rate	iRBD	rs10457469	A	G	6	126083658	0.0145047	0.00130354	0.523388	9.3e-29	0.000104963	47.7497	30.8629
Basal metabolic rate	iRBD	rs1047891	A	C	2	211540507	0.0168996	0.00139868	0.315853	1.3e-33	0.000123429	56.1513	30.8629
Basal metabolic rate	iRBD	rs10511111	C	T	3	80599757	0.00894809	0.00141074	0.309418	2.3e-10	3.42e-05	15.5652	30.8629
Basal metabolic rate	iRBD	rs1055332	A	T	12	107348625	-0.0103347	0.00134629	0.374307	1.6e-14	5e-05	22.7576	30.8629
Basal metabolic rate	iRBD	rs1064213	A	G	2	198950240	0.0113589	0.00130247	0.478355	2.8e-18	6.44e-05	29.2917	30.8629
Basal metabolic rate	iRBD	rs10740991	C	G	10	22058137	-0.00976793	0.0014525	0.717732	1.8e-11	3.87e-05	17.5859	30.8629
Basal metabolic rate	iRBD	rs10748128	T	G	12	69827658	0.0117508	0.00137372	0.344616	1.2e-17	6.24e-05	28.3735	30.8629
Basal metabolic rate	iRBD	rs10773172	A	G	12	122939655	0.0193124	0.00149273	0.742489	2.8e-38	0.000142623	64.8843	30.8629
Basal metabolic rate	iRBD	rs10775348	G	A	16	88806348	0.0127659	0.00143484	0.70367	5.7e-19	6.8e-05	30.9169	30.8629
Basal metabolic rate	iRBD	rs10775406	G	A	17	46197755	-0.0100176	0.00152969	0.759762	5.8e-11	3.66e-05	16.6641	30.8629
Basal metabolic rate	iRBD	rs10777860	A	G	12	97792792	-0.0109345	0.001307	0.528442	6e-17	5.96e-05	27.1066	30.8629
Basal metabolic rate	iRBD	rs10803955	G	A	2	183228114	-0.0107068	0.00129954	0.507638	1.7e-16	5.73e-05	26.0677	30.8629
Basal metabolic rate	iRBD	rs10822373	T	C	10	66697966	-0.00724421	0.00130971	0.503827	3.2e-08	2.62e-05	11.9351	30.8629
Basal metabolic rate	iRBD	rs10843397	T	C	12	29529523	0.00922078	0.00152174	0.241787	1.4e-09	3.12e-05	14.1805	30.8629
Basal metabolic rate	iRBD	rs10870597	G	A	13	114999636	-0.0110332	0.00154237	0.235375	8.5e-13	4.38e-05	19.932	30.8629
Basal metabolic rate	iRBD	rs10886477	A	G	10	121175524	0.0112478	0.00196367	0.127597	1e-08	2.82e-05	12.8122	30.8629
Basal metabolic rate	iRBD	rs10887571	T	C	10	88030441	0.0079828	0.00132353	0.447749	1.6e-09	3.15e-05	14.3356	30.8629
Basal metabolic rate	iRBD	rs10914462	G	A	1	32125943	-0.0104308	0.00131724	0.426701	2.4e-15	5.32e-05	24.2149	30.8629
Basal metabolic rate	iRBD	rs10938397	G	A	4	45182527	0.0144976	0.00131711	0.434301	3.5e-28	0.000103276	46.9821	30.8629
Basal metabolic rate	iRBD	rs10939792	G	C	4	18483405	0.00895366	0.0013974	0.320253	1.5e-10	3.49e-05	15.8773	30.8629
Basal metabolic rate	iRBD	rs10945541	G	A	6	158740218	-0.00912244	0.00138028	0.664784	3.9e-11	3.71e-05	16.8718	30.8629
Basal metabolic rate	iRBD	rs10979612	C	T	9	111687379	0.018222	0.00251051	0.072941	3.9e-13	4.49e-05	20.4272	30.8629
Basal metabolic rate	iRBD	rs10995366	A	G	10	52772113	-0.00969709	0.00151422	0.251204	1.5e-10	3.54e-05	16.0919	30.8629
Basal metabolic rate	iRBD	rs11014285	A	G	10	25178864	0.0183345	0.0017807	0.165282	7.3e-25	9.28e-05	42.1952	30.8629
Basal metabolic rate	iRBD	rs11018104	A	T	10	129248044	0.00739887	0.00134269	0.408632	3.6e-08	2.65e-05	12.0352	30.8629
Basal metabolic rate	iRBD	rs11030112	A	G	11	27705188	0.0190667	0.00140044	0.318705	3.3e-42	0.000157872	71.8229	30.8629
Basal metabolic rate	iRBD	rs11049684	T	C	12	28665359	-0.0107297	0.00142516	0.298823	5.1e-14	4.82e-05	21.9461	30.8629
Basal metabolic rate	iRBD	rs11065015	T	C	12	120520863	-0.0315731	0.00408773	0.027213	1.1e-14	5.28e-05	24.0088	30.8629
Basal metabolic rate	iRBD	rs11065979	T	C	12	112059557	-0.0136513	0.00131609	0.438466	3.3e-25	9.18e-05	41.7464	30.8629
Basal metabolic rate	iRBD	rs1108548	G	A	1	218634787	0.0151539	0.00145793	0.27717	2.6e-25	9.2e-05	41.8591	30.8629
Basal metabolic rate	iRBD	rs11097755	C	T	4	102709308	0.00912672	0.00131198	0.443078	3.5e-12	4.11e-05	18.7	30.8629
Basal metabolic rate	iRBD	rs111365325	T	C	5	170865229	-0.0144426	0.00154905	0.231327	1.1e-20	7.42e-05	33.7451	30.8629
Basal metabolic rate	iRBD	rs11142700	C	T	9	73757155	-0.00846226	0.00133218	0.408316	2.1e-10	3.46e-05	15.7396	30.8629
Basal metabolic rate	iRBD	rs11153171	T	C	6	109653825	-0.0130285	0.00136526	0.356044	1.4e-21	7.78e-05	35.408	30.8629
Basal metabolic rate	iRBD	rs111598585	T	C	4	171635471	-0.00923571	0.00160974	0.208544	9.6e-09	2.82e-05	12.8084	30.8629
Basal metabolic rate	iRBD	rs11160601	T	C	14	101186641	0.0169469	0.00227714	0.092373	9.9e-14	4.82e-05	21.9065	30.8629
Basal metabolic rate	iRBD	rs111640872	C	G	19	30290357	0.0155639	0.0013958	0.330591	7.1e-29	0.000107213	48.7736	30.8629
Basal metabolic rate	iRBD	rs11175890	T	C	12	66118509	-0.00879055	0.00150876	0.266857	5.7e-09	3.02e-05	13.7541	30.8629
Basal metabolic rate	iRBD	rs11196652	A	G	10	115949262	0.0095082	0.0015253	0.244465	4.6e-10	3.34e-05	15.1915	30.8629
Basal metabolic rate	iRBD	rs11205354	A	C	1	150249101	-0.00780795	0.00131711	0.444267	3.1e-09	3.01e-05	13.6936	30.8629
Basal metabolic rate	iRBD	rs112069922	T	C	4	1034997	-0.0258077	0.00307477	0.048172	4.7e-17	6.11e-05	27.7842	30.8629
Basal metabolic rate	iRBD	rs11217843	G	A	11	120239937	-0.0129663	0.00176943	0.162673	2.3e-13	4.58e-05	20.8344	30.8629
Basal metabolic rate	iRBD	rs11243202	C	T	6	7719065	0.0177481	0.00130818	0.485925	6.3e-42	0.000157373	71.5957	30.8629
Basal metabolic rate	iRBD	rs11245450	A	G	10	126658075	-0.0111548	0.00133585	0.421942	6.8e-17	6.07e-05	27.6117	30.8629
Basal metabolic rate	iRBD	rs112544217	T	C	2	20222686	-0.0264382	0.00453066	0.022151	5.4e-09	3.03e-05	13.774	30.8629
Basal metabolic rate	iRBD	rs112560164	A	G	14	93112924	0.0110362	0.00166849	0.190615	3.7e-11	3.76e-05	17.0957	30.8629
Basal metabolic rate	iRBD	rs112685832	A	C	1	155822629	0.0134847	0.00207014	0.115449	7.3e-11	3.71e-05	16.8939	30.8629
Basal metabolic rate	iRBD	rs112758380	A	G	11	14296329	0.0182293	0.00283425	0.056834	1.3e-10	3.56e-05	16.2058	30.8629
Basal metabolic rate	iRBD	rs112875651	A	G	8	126506694	0.0122133	0.00135547	0.391077	2.1e-19	7.1e-05	32.3177	30.8629
Basal metabolic rate	iRBD	rs112957890	G	A	14	36220876	0.0103235	0.00149751	0.264845	5.4e-12	4.15e-05	18.8783	30.8629
Basal metabolic rate	iRBD	rs113619763	T	A	22	46399175	0.0165208	0.00271128	0.062478	1.1e-09	3.2e-05	14.5447	30.8629
Basal metabolic rate	iRBD	rs114056237	A	G	6	41877671	-0.0611679	0.00586777	0.012451	1.9e-25	9.2e-05	41.8571	30.8629
Basal metabolic rate	iRBD	rs114177791	T	G	17	78555512	0.0113481	0.00159595	0.21424	1.2e-12	4.34e-05	19.7231	30.8629
Basal metabolic rate	iRBD	rs115056380	A	G	1	111338672	-0.0191573	0.00303742	0.048302	2.8e-10	3.37e-05	15.3485	30.8629
Basal metabolic rate	iRBD	rs115179432	G	A	2	33348679	-0.0225062	0.00253197	0.071971	6.2e-19	6.77e-05	30.7802	30.8629
Basal metabolic rate	iRBD	rs11525873	C	T	7	138817193	-0.014398	0.00220291	0.097688	6.3e-11	3.65e-05	16.6241	30.8629
Basal metabolic rate	iRBD	rs11545482	T	C	2	70315987	-0.0313468	0.00459222	0.020452	8.7e-12	3.94e-05	17.9095	30.8629
Basal metabolic rate	iRBD	rs11578046	A	G	1	23425139	-0.0131628	0.00138763	0.326565	2.4e-21	7.62e-05	34.6668	30.8629
Basal metabolic rate	iRBD	rs11611651	A	G	12	133380790	0.0171679	0.00230583	0.087841	9.7e-14	4.72e-05	21.4853	30.8629
Basal metabolic rate	iRBD	rs11616283	C	T	13	21493853	0.0120112	0.00191567	0.139891	3.6e-10	3.47e-05	15.7925	30.8629
Basal metabolic rate	iRBD	rs116337081	T	C	2	183954625	0.0140688	0.00255557	0.070084	3.7e-08	2.58e-05	11.7356	30.8629
Basal metabolic rate	iRBD	rs11663903	A	G	18	32762592	0.00769466	0.00132531	0.429036	6.4e-09	2.9e-05	13.1951	30.8629
Basal metabolic rate	iRBD	rs11684531	G	A	2	219835489	-0.0108229	0.00191698	0.13277	1.6e-08	2.7e-05	12.2702	30.8629
Basal metabolic rate	iRBD	rs11688707	A	G	2	241843564	0.00829802	0.00136638	0.36447	1.3e-09	3.19e-05	14.5104	30.8629
Basal metabolic rate	iRBD	rs11689727	A	C	2	25458100	-0.0116895	0.00138511	0.331412	3.2e-17	6.06e-05	27.5464	30.8629
Basal metabolic rate	iRBD	rs117034105	C	T	14	53531085	0.0178877	0.00321366	0.048741	2.6e-08	2.97e-05	13.4969	30.8629
Basal metabolic rate	iRBD	rs11709402	G	A	3	131551027	0.0116843	0.00145844	0.278631	1.1e-15	5.49e-05	24.9652	30.8629
Basal metabolic rate	iRBD	rs11739036	A	G	5	32723478	-0.0119152	0.00141856	0.342501	4.5e-17	6.39e-05	29.0875	30.8629
Basal metabolic rate	iRBD	rs117451679	G	A	12	17245591	0.0135835	0.00215195	0.106084	2.8e-10	3.5e-05	15.9186	30.8629
Basal metabolic rate	iRBD	rs117543413	T	C	10	79543740	-0.0383567	0.00502729	0.017523	2.4e-14	5.07e-05	23.0438	30.8629
Basal metabolic rate	iRBD	rs11756675	G	A	6	120067932	0.00844227	0.00149042	0.257276	1.5e-08	2.72e-05	12.3901	30.8629
Basal metabolic rate	iRBD	rs1176314	G	T	13	81221014	-0.00772598	0.00132225	0.550292	5.1e-09	2.95e-05	13.4389	30.8629
Basal metabolic rate	iRBD	rs11777007	T	C	8	10801857	-0.0109183	0.00131581	0.547312	1.1e-16	5.91e-05	26.8713	30.8629
Basal metabolic rate	iRBD	rs11785562	A	G	8	23391493	0.0123901	0.00164816	0.20055	5.6e-14	4.92e-05	22.3926	30.8629
Basal metabolic rate	iRBD	rs11794152	G	A	9	23345347	0.0107999	0.00132808	0.415088	4.2e-16	5.66e-05	25.764	30.8629
Basal metabolic rate	iRBD	rs1179905	G	A	6	90322922	0.0110378	0.00165223	0.195096	2.4e-11	3.83e-05	17.4058	30.8629
Basal metabolic rate	iRBD	rs118173451	C	T	22	28356600	-0.0305827	0.00527739	0.016153	6.8e-09	2.97e-05	13.5227	30.8629
Basal metabolic rate	iRBD	rs11833839	T	C	12	132560957	0.0177239	0.00282198	0.05692	3.4e-10	3.37e-05	15.3414	30.8629
Basal metabolic rate	iRBD	rs11880992	A	G	19	2176403	0.0134928	0.00133219	0.408454	4.1e-24	8.8e-05	40.0215	30.8629
Basal metabolic rate	iRBD	rs11997525	A	T	8	49401982	0.0148161	0.00175148	0.167031	2.7e-17	6.11e-05	27.7869	30.8629
Basal metabolic rate	iRBD	rs12047401	G	T	1	49364360	-0.00778359	0.00139289	0.678933	2.3e-08	2.64e-05	12.0147	30.8629
Basal metabolic rate	iRBD	rs1205593	C	T	1	11252716	-0.0157775	0.00152414	0.759346	4.1e-25	9.1e-05	41.3874	30.8629
Basal metabolic rate	iRBD	rs12083887	G	A	1	118881689	0.0072702	0.00132699	0.597584	4.3e-08	2.54e-05	11.5637	30.8629
Basal metabolic rate	iRBD	rs12095997	T	C	1	51391845	0.021781	0.00227959	0.089261	1.2e-21	7.71e-05	35.0884	30.8629
Basal metabolic rate	iRBD	rs12123505	G	C	1	203791049	-0.00869516	0.001453	0.719395	2.2e-09	3.05e-05	13.8851	30.8629
Basal metabolic rate	iRBD	rs12129705	T	A	1	120191044	-0.01155	0.0019887	0.127143	6.3e-09	2.96e-05	13.4689	30.8629
Basal metabolic rate	iRBD	rs12140153	T	G	1	62579891	-0.0196063	0.0022823	0.094284	8.7e-18	6.57e-05	29.8654	30.8629
Basal metabolic rate	iRBD	rs12156265	A	G	8	144848756	0.00836559	0.00133042	0.590473	3.2e-10	3.38e-05	15.3961	30.8629
Basal metabolic rate	iRBD	rs12188627	G	A	5	60720682	-0.010523	0.00130444	0.487745	7.2e-16	5.53e-05	25.1711	30.8629
Basal metabolic rate	iRBD	rs12199246	A	G	6	41999809	0.0140186	0.0023162	0.087353	1.4e-09	3.13e-05	14.2535	30.8629
Basal metabolic rate	iRBD	rs12200061	A	G	6	83487443	-0.00779678	0.00132884	0.405335	4.4e-09	2.93e-05	13.3306	30.8629
Basal metabolic rate	iRBD	rs12209223	A	C	6	76164589	0.0152981	0.00216793	0.101303	1.7e-12	4.26e-05	19.3842	30.8629
Basal metabolic rate	iRBD	rs12213070	A	G	6	12131542	-0.00941059	0.00136783	0.346306	6e-12	4.01e-05	18.2392	30.8629
Basal metabolic rate	iRBD	rs12216497	T	C	6	19028623	-0.0112864	0.00131448	0.561044	9e-18	6.27e-05	28.5414	30.8629
Basal metabolic rate	iRBD	rs1228024	A	C	11	47951353	-0.0101926	0.00138044	0.660714	1.5e-13	4.66e-05	21.1879	30.8629
Basal metabolic rate	iRBD	rs12294689	C	A	11	12890358	0.0135895	0.00215336	0.103639	2.8e-10	3.43e-05	15.608	30.8629
Basal metabolic rate	iRBD	rs12364470	G	T	11	134601012	0.01142	0.00176195	0.164516	9.1e-11	3.59e-05	16.3085	30.8629
Basal metabolic rate	iRBD	rs12427047	T	C	12	90213070	-0.0113626	0.00152119	0.242761	8e-14	4.75e-05	21.5927	30.8629
Basal metabolic rate	iRBD	rs12553221	A	G	9	37234008	0.0077066	0.00136366	0.362143	1.6e-08	2.74e-05	12.4813	30.8629
Basal metabolic rate	iRBD	rs1260326	C	T	2	27730940	0.0181199	0.00132904	0.604226	2.5e-42	0.000157032	71.4407	30.8629
Basal metabolic rate	iRBD	rs12657771	A	G	5	36787962	-0.0130516	0.00132031	0.43867	4.8e-23	8.39e-05	38.1627	30.8629
Basal metabolic rate	iRBD	rs12694042	T	C	2	207029825	-0.00818043	0.0013069	0.501754	3.9e-10	3.35e-05	15.2202	30.8629
Basal metabolic rate	iRBD	rs12713004	G	A	2	23896049	0.0157457	0.00145877	0.724926	3.7e-27	9.89e-05	44.981	30.8629
Basal metabolic rate	iRBD	rs12731187	T	C	1	202013757	-0.00833265	0.00137078	0.358149	1.2e-09	3.19e-05	14.521	30.8629
Basal metabolic rate	iRBD	rs12731454	G	A	1	97067652	0.0112572	0.00141378	0.309215	1.7e-15	5.41e-05	24.6267	30.8629
Basal metabolic rate	iRBD	rs12763284	G	A	10	104508202	0.0123971	0.00130882	0.465986	2.7e-21	7.65e-05	34.7951	30.8629
Basal metabolic rate	iRBD	rs12764498	C	T	10	5042294	-0.0143303	0.00204045	0.117515	2.2e-12	4.26e-05	19.3753	30.8629
Basal metabolic rate	iRBD	rs12820906	G	A	12	123493123	0.0119262	0.00151592	0.247198	3.6e-15	5.29e-05	24.0809	30.8629
Basal metabolic rate	iRBD	rs12879423	G	A	14	25927832	0.0153987	0.00140892	0.678691	8.3e-28	0.000103417	47.0465	30.8629
Basal metabolic rate	iRBD	rs12888955	A	G	14	103256877	-0.0088472	0.0013762	0.65728	1.3e-10	3.53e-05	16.0412	30.8629
Basal metabolic rate	iRBD	rs12889702	C	A	14	42894143	0.00973597	0.00141346	0.312845	5.7e-12	4.08e-05	18.5387	30.8629
Basal metabolic rate	iRBD	rs12907384	C	T	15	86276000	-0.0109967	0.00130996	0.531914	4.7e-17	6.02e-05	27.3928	30.8629
Basal metabolic rate	iRBD	rs12908182	T	C	15	62186447	-0.0103509	0.00131028	0.463933	2.8e-15	5.33e-05	24.2422	30.8629
Basal metabolic rate	iRBD	rs12926311	C	G	16	406427	-0.00865176	0.0013711	0.353548	2.8e-10	3.42e-05	15.5642	30.8629
Basal metabolic rate	iRBD	rs12934835	G	A	16	15139051	-0.0125671	0.00141219	0.308655	5.6e-19	6.74e-05	30.661	30.8629
Basal metabolic rate	iRBD	rs1296328	C	A	4	137083193	-0.0100716	0.00131961	0.558988	2.3e-14	5e-05	22.7505	30.8629
Basal metabolic rate	iRBD	rs13059004	C	A	3	38601237	0.00915217	0.00132287	0.478061	4.6e-12	4.18e-05	19.0147	30.8629
Basal metabolic rate	iRBD	rs13085472	C	T	3	171129859	-0.00860359	0.00138787	0.666367	5.7e-10	3.29e-05	14.9718	30.8629
Basal metabolic rate	iRBD	rs13125807	T	C	4	54351220	0.012373	0.00187576	0.142089	4.2e-11	3.73e-05	16.9781	30.8629
Basal metabolic rate	iRBD	rs13185520	A	G	5	137807260	-0.00742142	0.00131667	0.573746	1.7e-08	2.69e-05	12.2544	30.8629
Basal metabolic rate	iRBD	rs13225455	C	A	7	103457789	0.00860194	0.00156605	0.226138	4e-08	2.59e-05	11.7804	30.8629
Basal metabolic rate	iRBD	rs13244614	A	C	7	72973854	0.0118535	0.00144969	0.282574	2.9e-16	5.7e-05	25.9147	30.8629
Basal metabolic rate	iRBD	rs13299559	T	C	9	128041828	-0.0102361	0.00131521	0.450176	7.1e-15	5.19e-05	23.5948	30.8629
Basal metabolic rate	iRBD	rs13392666	A	T	2	128915057	0.00883486	0.00156993	0.221796	1.8e-08	2.69e-05	12.2568	30.8629
Basal metabolic rate	iRBD	rs13430869	T	G	2	218146818	0.0127991	0.00148834	0.741823	8e-18	6.27e-05	28.5445	30.8629
Basal metabolic rate	iRBD	rs1351394	C	T	12	66351826	-0.0252983	0.00130469	0.51191	9.3e-84	0.00031982	145.524	30.8629
Basal metabolic rate	iRBD	rs1374370	A	G	2	85818273	0.0102578	0.00141383	0.305267	4e-13	4.46e-05	20.3023	30.8629
Basal metabolic rate	iRBD	rs1407031	T	C	20	6542634	-0.0080639	0.00134181	0.397363	1.9e-09	3.11e-05	14.1666	30.8629
Basal metabolic rate	iRBD	rs1412234	C	T	9	28410683	0.0124438	0.00139552	0.327331	4.8e-19	6.82e-05	31.0201	30.8629
Basal metabolic rate	iRBD	rs141729694	T	C	5	87999371	0.0225371	0.00250057	0.074369	2e-19	6.99e-05	31.8109	30.8629
Basal metabolic rate	iRBD	rs1418433	A	G	6	44752568	-0.00816102	0.00132352	0.587627	7e-10	3.23e-05	14.683	30.8629
Basal metabolic rate	iRBD	rs1421035	T	C	10	131136401	0.00823696	0.00138281	0.347774	2.6e-09	3.08e-05	14.0011	30.8629
Basal metabolic rate	iRBD	rs1443536	G	A	4	82174165	0.0123681	0.00141782	0.304963	2.7e-18	6.48e-05	29.4991	30.8629
Basal metabolic rate	iRBD	rs1447498	G	A	2	205388729	-0.00911856	0.00154873	0.770272	3.9e-09	2.94e-05	13.3857	30.8629
Basal metabolic rate	iRBD	rs145391487	A	G	14	35659519	-0.0133982	0.00212047	0.108466	2.6e-10	3.47e-05	15.7928	30.8629
Basal metabolic rate	iRBD	rs146851424	C	A	13	50377910	0.0592503	0.00453615	0.021626	5.4e-39	0.000148557	67.5843	30.8629
Basal metabolic rate	iRBD	rs147110934	T	G	19	55993436	-0.0302111	0.00424838	0.024293	1.2e-12	4.33e-05	19.6821	30.8629
Basal metabolic rate	iRBD	rs147233090	T	C	15	44028047	-0.0278222	0.0042362	0.024753	5.1e-11	3.74e-05	17.0005	30.8629
Basal metabolic rate	iRBD	rs1478575	A	T	2	218278555	0.0173941	0.00140222	0.684064	2.5e-35	0.000130777	59.4944	30.8629
Basal metabolic rate	iRBD	rs148662000	T	G	1	228721530	-0.015038	0.00267697	0.063637	1.9e-08	2.7e-05	12.2593	30.8629
Basal metabolic rate	iRBD	rs1521624	A	C	15	79412399	-0.00984475	0.00131753	0.470505	7.9e-14	4.83e-05	21.9672	30.8629
Basal metabolic rate	iRBD	rs1524445	T	C	7	113035833	-0.0106258	0.00133236	0.421106	1.5e-15	5.5e-05	25.0413	30.8629
Basal metabolic rate	iRBD	rs1542224	C	T	2	223963874	0.0126276	0.00144973	0.718954	3e-18	6.44e-05	29.3135	30.8629
Basal metabolic rate	iRBD	rs1553065	A	G	4	115036831	-0.00801003	0.0013193	0.430371	1.3e-09	3.15e-05	14.3099	30.8629
Basal metabolic rate	iRBD	rs1573891	C	G	15	99186488	-0.0210397	0.0018019	0.158475	1.7e-31	0.000118069	53.7127	30.8629
Basal metabolic rate	iRBD	rs1582931	A	G	5	122657199	-0.0189415	0.00131719	0.473261	6.9e-47	0.000178877	81.3808	30.8629
Basal metabolic rate	iRBD	rs1640779	A	G	16	2270536	-0.0131481	0.00131215	0.453156	1.2e-23	8.57e-05	38.9757	30.8629
Basal metabolic rate	iRBD	rs1657222	A	G	10	34837139	0.00854007	0.0013401	0.395636	1.9e-10	3.49e-05	15.8654	30.8629
Basal metabolic rate	iRBD	rs16891847	C	T	6	39260119	0.00921402	0.00168248	0.185033	4.3e-08	2.56e-05	11.6471	30.8629
Basal metabolic rate	iRBD	rs16916881	A	C	8	95566270	-0.0109103	0.00153734	0.235389	1.3e-12	4.28e-05	19.4912	30.8629
Basal metabolic rate	iRBD	rs16942324	A	C	15	89383854	-0.0366461	0.00402853	0.027069	9.3e-20	7.07e-05	32.178	30.8629
Basal metabolic rate	iRBD	rs16996657	C	T	20	15816236	0.0122225	0.00196475	0.127758	4.9e-10	3.33e-05	15.1453	30.8629
Basal metabolic rate	iRBD	rs17010961	A	T	4	86723103	-0.0116385	0.00189069	0.139413	7.5e-10	3.25e-05	14.7851	30.8629
Basal metabolic rate	iRBD	rs17024393	C	T	1	110154688	0.032555	0.00410871	0.025905	2.3e-15	5.35e-05	24.3312	30.8629
Basal metabolic rate	iRBD	rs17042011	T	C	4	111604727	0.00908222	0.00162937	0.2071	2.5e-08	2.71e-05	12.3229	30.8629
Basal metabolic rate	iRBD	rs17069647	A	T	6	108917688	-0.0134891	0.00223542	0.09381	1.6e-09	3.09e-05	14.0724	30.8629
Basal metabolic rate	iRBD	rs17115481	A	G	5	153358226	-0.0100395	0.00147207	0.269719	9.1e-12	3.97e-05	18.0618	30.8629
Basal metabolic rate	iRBD	rs17157112	G	T	7	28779946	-0.00754855	0.00131324	0.470614	9e-09	2.84e-05	12.915	30.8629
Basal metabolic rate	iRBD	rs1717726	A	T	7	38104907	0.00803578	0.00136833	0.650765	4.3e-09	2.94e-05	13.3515	30.8629
Basal metabolic rate	iRBD	rs17197114	C	T	14	21894526	0.0113614	0.00172555	0.177019	4.6e-11	3.76e-05	17.1084	30.8629
Basal metabolic rate	iRBD	rs17246129	A	G	2	227259964	0.0112322	0.00141605	0.304764	2.2e-15	5.35e-05	24.3202	30.8629
Basal metabolic rate	iRBD	rs17363646	G	A	1	86823503	0.0130495	0.00189697	0.135708	6e-12	3.99e-05	18.1715	30.8629
Basal metabolic rate	iRBD	rs17400325	C	T	2	178565913	0.0214225	0.00325788	0.041571	4.8e-11	3.66e-05	16.6351	30.8629
Basal metabolic rate	iRBD	rs17443541	C	T	2	200402624	-0.0113384	0.00167783	0.189361	1.4e-11	3.95e-05	17.9539	30.8629
Basal metabolic rate	iRBD	rs17454077	G	A	4	87631532	0.0248864	0.00352429	0.035591	1.6e-12	4.25e-05	19.3403	30.8629
Basal metabolic rate	iRBD	rs17491275	G	T	1	39672545	0.0167798	0.00179117	0.160062	7.4e-21	7.57e-05	34.4398	30.8629
Basal metabolic rate	iRBD	rs17828687	A	C	8	73454767	-0.0110035	0.00132521	0.573253	1e-16	5.92e-05	26.9478	30.8629
Basal metabolic rate	iRBD	rs1813212	G	A	11	89301382	-0.00931342	0.00131652	0.445652	1.5e-12	4.29e-05	19.4955	30.8629
Basal metabolic rate	iRBD	rs1837367	A	G	2	111874551	0.00910423	0.00130859	0.482823	3.5e-12	4.14e-05	18.83	30.8629
Basal metabolic rate	iRBD	rs1846221	C	G	10	4667302	-0.00997293	0.00174255	0.175175	1e-08	2.87e-05	13.0741	30.8629
Basal metabolic rate	iRBD	rs1910466	C	T	3	147086268	-0.00823868	0.00131119	0.49815	3.3e-10	3.39e-05	15.4377	30.8629
Basal metabolic rate	iRBD	rs1923766	G	T	1	90063846	-0.00842849	0.00152041	0.243586	3e-08	2.62e-05	11.9081	30.8629
Basal metabolic rate	iRBD	rs1924936	A	T	13	78443297	0.0153526	0.0015658	0.774417	1.1e-22	8.24e-05	37.4628	30.8629
Basal metabolic rate	iRBD	rs1927635	C	T	9	16461905	0.00963773	0.00138172	0.354175	3.1e-12	4.25e-05	19.3295	30.8629
Basal metabolic rate	iRBD	rs1941697	A	G	18	31251276	0.00857243	0.00131469	0.449181	7e-11	3.64e-05	16.5414	30.8629
Basal metabolic rate	iRBD	rs1966818	A	G	8	6279958	0.00979691	0.00173493	0.17213	1.6e-08	2.74e-05	12.4431	30.8629
Basal metabolic rate	iRBD	rs1971955	G	A	12	122420437	-0.0138932	0.00185221	0.854107	6.3e-14	4.81e-05	21.8822	30.8629
Basal metabolic rate	iRBD	rs1984119	C	T	9	98368761	-0.0133081	0.00151521	0.255681	1.6e-18	6.74e-05	30.6647	30.8629
Basal metabolic rate	iRBD	rs2005172	C	A	17	61996255	0.0210683	0.00137827	0.639775	9.5e-53	0.000204593	93.0825	30.8629
Basal metabolic rate	iRBD	rs2016469	A	G	3	108023965	0.0085388	0.00135871	0.371601	3.3e-10	3.41e-05	15.4896	30.8629
Basal metabolic rate	iRBD	rs2034923	C	A	12	41883096	0.0095266	0.00130603	0.488683	3e-13	4.54e-05	20.6316	30.8629
Basal metabolic rate	iRBD	rs2071519	G	A	8	120435908	-0.0124339	0.00150725	0.249995	1.6e-16	5.8e-05	26.3727	30.8629
Basal metabolic rate	iRBD	rs2071951	C	T	16	783004	0.013304	0.00161325	0.207045	1.6e-16	5.81e-05	26.4376	30.8629
Basal metabolic rate	iRBD	rs2077218	A	G	10	96071561	-0.0125157	0.00153942	0.76216	4.3e-16	5.68e-05	25.8336	30.8629
Basal metabolic rate	iRBD	rs2093147	C	T	20	9033462	-0.00769541	0.00137543	0.642977	2.2e-08	2.72e-05	12.3676	30.8629
Basal metabolic rate	iRBD	rs2095812	G	C	6	105383978	0.0115156	0.0013953	0.320175	1.5e-16	5.77e-05	26.2604	30.8629
Basal metabolic rate	iRBD	rs2101975	G	A	4	106216667	-0.016053	0.00132034	0.432206	5.2e-34	0.000126481	57.5398	30.8629
Basal metabolic rate	iRBD	rs2102278	G	A	4	52818664	0.0111444	0.0013957	0.322523	1.4e-15	5.43e-05	24.6894	30.8629
Basal metabolic rate	iRBD	rs2122823	T	C	7	25939161	0.0104514	0.00161914	0.210646	1.1e-10	3.63e-05	16.5238	30.8629
Basal metabolic rate	iRBD	rs212526	C	T	1	21584941	0.00918369	0.00132851	0.600778	4.8e-12	4.05e-05	18.4035	30.8629
Basal metabolic rate	iRBD	rs2140046	C	T	2	169706079	-0.0113515	0.00135326	0.363501	4.9e-17	5.96e-05	27.1241	30.8629
Basal metabolic rate	iRBD	rs2163832	C	T	19	10745764	-0.0132626	0.00138364	0.660143	9.2e-22	7.89e-05	35.9042	30.8629
Basal metabolic rate	iRBD	rs2192158	G	A	4	55505360	-0.00771723	0.00130938	0.553156	3.8e-09	2.94e-05	13.3924	30.8629
Basal metabolic rate	iRBD	rs2197563	A	G	2	233687080	0.0100583	0.0013274	0.594856	3.5e-14	4.88e-05	22.1825	30.8629
Basal metabolic rate	iRBD	rs2225226	T	C	13	51127270	-0.0285992	0.00159358	0.215985	5.1e-72	0.000277004	126.036	30.8629
Basal metabolic rate	iRBD	rs2229840	T	C	12	124826462	0.0202416	0.00178043	0.159712	6e-30	0.000109973	50.0291	30.8629
Basal metabolic rate	iRBD	rs223942	G	A	4	12912629	-0.00803457	0.00133886	0.615123	2e-09	3.06e-05	13.9041	30.8629
Basal metabolic rate	iRBD	rs224048	A	G	10	64491549	-0.00722879	0.00131062	0.549813	3.5e-08	2.59e-05	11.7671	30.8629
Basal metabolic rate	iRBD	rs225111	A	C	1	8124315	-0.00839265	0.00131553	0.432334	1.8e-10	3.46e-05	15.727	30.8629
Basal metabolic rate	iRBD	rs2270894	G	C	3	9975386	-0.0174573	0.0016812	0.203273	2.9e-25	9.87e-05	44.9061	30.8629
Basal metabolic rate	iRBD	rs2276190	A	G	18	63430340	0.00893662	0.00146376	0.27745	1e-09	3.2e-05	14.5657	30.8629
Basal metabolic rate	iRBD	rs2281175	C	T	1	1665702	0.011461	0.00139438	0.405077	2e-16	6.33e-05	28.7998	30.8629
Basal metabolic rate	iRBD	rs2287214	G	A	12	108090518	0.00743022	0.00133171	0.397772	2.4e-08	2.65e-05	12.0318	30.8629
Basal metabolic rate	iRBD	rs2293176	A	G	7	140244627	0.00870955	0.0013842	0.334328	3.1e-10	3.38e-05	15.3588	30.8629
Basal metabolic rate	iRBD	rs2293888	T	C	8	116522025	-0.0166113	0.00158115	0.218044	8.1e-26	9.41e-05	42.8049	30.8629
Basal metabolic rate	iRBD	rs2296316	C	T	14	65520246	-0.00998465	0.00132142	0.464507	4.2e-14	4.96e-05	22.5607	30.8629
Basal metabolic rate	iRBD	rs2303792	T	C	16	70531366	-0.00755846	0.00136284	0.358806	2.9e-08	2.63e-05	11.9577	30.8629
Basal metabolic rate	iRBD	rs2307111	C	T	5	75003678	-0.018714	0.00133465	0.395103	1.1e-44	0.0001674	76.1582	30.8629
Basal metabolic rate	iRBD	rs236587	C	T	17	68203915	-0.00863462	0.00150095	0.737225	8.8e-09	2.89e-05	13.1402	30.8629
Basal metabolic rate	iRBD	rs2422054	A	T	5	161382474	0.00827496	0.00135244	0.631031	9.4e-10	3.19e-05	14.5046	30.8629
Basal metabolic rate	iRBD	rs2439823	G	A	10	99778226	0.00871284	0.00131549	0.545577	3.5e-11	3.76e-05	17.1227	30.8629
Basal metabolic rate	iRBD	rs244711	T	C	5	176509193	0.016526	0.00150746	0.685823	5.8e-28	0.000117693	53.5417	30.8629
Basal metabolic rate	iRBD	rs247008	G	A	5	131447104	0.0129394	0.00139594	0.670455	1.9e-20	7.4e-05	33.6561	30.8629
Basal metabolic rate	iRBD	rs2521349	A	G	17	67503501	0.00766547	0.00134797	0.385018	1.3e-08	2.78e-05	12.6576	30.8629
Basal metabolic rate	iRBD	rs252938	T	C	5	5496480	-0.00910474	0.00137867	0.648993	4e-11	3.78e-05	17.1801	30.8629
Basal metabolic rate	iRBD	rs2533879	A	G	7	2859847	-0.0213161	0.00142444	0.299771	1.3e-50	0.000190755	86.7855	30.8629
Basal metabolic rate	iRBD	rs254963	G	A	5	171224403	-0.00831058	0.00132134	0.446529	3.2e-10	3.41e-05	15.5289	30.8629
Basal metabolic rate	iRBD	rs2568958	A	G	1	72765116	0.0110677	0.00132795	0.603675	7.8e-17	5.86e-05	26.6633	30.8629
Basal metabolic rate	iRBD	rs2569993	C	T	3	12926096	0.00897591	0.00140133	0.320263	1.5e-10	3.51e-05	15.9566	30.8629
Basal metabolic rate	iRBD	rs2578246	A	G	9	90835589	-0.0101396	0.001661	0.808521	1e-09	3.18e-05	14.4806	30.8629
Basal metabolic rate	iRBD	rs2611732	G	A	5	95855576	0.00790625	0.00133122	0.601955	2.9e-09	3e-05	13.626	30.8629
Basal metabolic rate	iRBD	rs2615075	G	A	1	225934295	0.0102715	0.00134832	0.375873	2.6e-14	4.95e-05	22.5176	30.8629
Basal metabolic rate	iRBD	rs2627692	T	C	4	88649369	-0.00964757	0.00130208	0.505839	1.3e-13	4.65e-05	21.1668	30.8629
Basal metabolic rate	iRBD	rs2650965	G	A	20	6709838	-0.00883844	0.00139697	0.32959	2.5e-10	3.45e-05	15.7036	30.8629
Basal metabolic rate	iRBD	rs2678204	G	T	1	201800511	0.013697	0.00137361	0.340176	2e-23	8.42e-05	38.3123	30.8629
Basal metabolic rate	iRBD	rs2699433	T	C	4	3482554	-0.0124255	0.00185673	0.147566	2.2e-11	3.88e-05	17.669	30.8629
Basal metabolic rate	iRBD	rs2744956	C	T	6	34618937	0.0404219	0.00187894	0.139117	1.2e-102	0.00039137	178.093	30.8629
Basal metabolic rate	iRBD	rs2756895	T	C	9	35686564	0.00819904	0.00130931	0.518179	3.8e-10	3.36e-05	15.2695	30.8629
Basal metabolic rate	iRBD	rs2772435	A	G	10	28835463	-0.00915322	0.00162917	0.799141	1.9e-08	2.69e-05	12.2347	30.8629
Basal metabolic rate	iRBD	rs2789366	A	G	1	235508270	-0.00930269	0.00136706	0.346285	1e-11	3.92e-05	17.8228	30.8629
Basal metabolic rate	iRBD	rs281385	G	A	19	49217261	-0.0116276	0.00200995	0.879224	7.3e-09	2.87e-05	13.0615	30.8629
Basal metabolic rate	iRBD	rs284315	G	A	1	10734800	-0.00773208	0.00129895	0.498269	2.6e-09	2.99e-05	13.5975	30.8629
Basal metabolic rate	iRBD	rs284662	C	T	19	41932275	-0.00952649	0.00134717	0.619781	1.5e-12	4.28e-05	19.457	30.8629
Basal metabolic rate	iRBD	rs28605759	A	G	1	38399816	-0.00868595	0.00130583	0.454315	2.9e-11	3.74e-05	17.0165	30.8629
Basal metabolic rate	iRBD	rs28620532	G	A	9	98216876	0.0169452	0.00137614	0.349054	7.7e-35	0.000130485	59.3618	30.8629
Basal metabolic rate	iRBD	rs2866719	T	C	7	70106061	0.00925657	0.00135838	0.368848	9.5e-12	3.99e-05	18.1476	30.8629
Basal metabolic rate	iRBD	rs2897968	A	G	12	46763686	0.0146637	0.00133867	0.607013	6.4e-28	0.000102587	46.6688	30.8629
Basal metabolic rate	iRBD	rs2900208	A	C	12	11878464	0.0134282	0.00136632	0.353558	8.5e-23	8.24e-05	37.4956	30.8629
Basal metabolic rate	iRBD	rs2952615	C	G	5	112138888	-0.0128315	0.00134282	0.617532	1.2e-21	7.78e-05	35.3804	30.8629
Basal metabolic rate	iRBD	rs29946	C	T	19	34299865	0.00775755	0.00133939	0.557057	7e-09	2.97e-05	13.5092	30.8629
Basal metabolic rate	iRBD	rs310796	T	G	12	77453226	0.0113539	0.00140421	0.68092	6.2e-16	5.6e-05	25.4818	30.8629
Basal metabolic rate	iRBD	rs3110496	G	A	17	27917771	0.00862754	0.00140812	0.686149	9e-10	3.21e-05	14.5831	30.8629
Basal metabolic rate	iRBD	rs3116201	A	G	2	233074205	-0.0181318	0.0021929	0.097867	1.4e-16	5.81e-05	26.4079	30.8629
Basal metabolic rate	iRBD	rs31211	A	G	5	134363145	-0.0124467	0.00150421	0.251068	1.3e-16	5.83e-05	26.5025	30.8629
Basal metabolic rate	iRBD	rs3131014	A	G	6	31116627	-0.0169155	0.00153689	0.235726	3.6e-28	0.000103099	46.9019	30.8629
Basal metabolic rate	iRBD	rs3212260	T	A	14	24804088	0.0132991	0.00149694	0.257907	6.4e-19	6.77e-05	30.7974	30.8629
Basal metabolic rate	iRBD	rs34017457	A	G	16	67166731	0.0536255	0.00786094	0.006951	9e-12	3.97e-05	18.0591	30.8629
Basal metabolic rate	iRBD	rs34055910	G	A	17	64460104	-0.0075316	0.00135066	0.378528	2.5e-08	2.67e-05	12.1402	30.8629
Basal metabolic rate	iRBD	rs34147411	T	C	16	68081246	0.0128979	0.00186768	0.146051	5e-12	4.15e-05	18.8761	30.8629
Basal metabolic rate	iRBD	rs34227797	C	G	4	159982551	0.00881664	0.00141025	0.310277	4.1e-10	3.33e-05	15.1344	30.8629
Basal metabolic rate	iRBD	rs34268501	G	A	8	22460204	-0.00809303	0.00138458	0.336686	5.1e-09	2.93e-05	13.3076	30.8629
Basal metabolic rate	iRBD	rs34373881	A	G	3	20432033	-0.00817308	0.00146254	0.275292	2.3e-08	2.67e-05	12.1244	30.8629
Basal metabolic rate	iRBD	rs34517439	A	C	1	78450517	0.0396322	0.00201383	0.121685	3.2e-86	0.000335748	152.774	30.8629
Basal metabolic rate	iRBD	rs34693680	T	C	3	98665549	0.0141604	0.00192371	0.132003	1.8e-13	4.59e-05	20.9022	30.8629
Basal metabolic rate	iRBD	rs34776209	T	C	7	23513093	-0.0163181	0.00151546	0.247478	4.9e-27	9.92e-05	45.1188	30.8629
Basal metabolic rate	iRBD	rs34825238	T	G	12	103328352	0.00891151	0.00151769	0.254903	4.3e-09	3.02e-05	13.7222	30.8629
Basal metabolic rate	iRBD	rs34848742	G	T	4	123828042	-0.0145035	0.00159506	0.788249	9.7e-20	7.02e-05	31.9436	30.8629
Basal metabolic rate	iRBD	rs35050648	T	G	19	46991243	0.00889578	0.001541	0.235996	7.8e-09	2.85e-05	12.9808	30.8629
Basal metabolic rate	iRBD	rs35251247	A	G	11	43878459	0.0125212	0.00144597	0.291966	4.7e-18	6.48e-05	29.4867	30.8629
Basal metabolic rate	iRBD	rs35467921	T	C	16	30048553	0.0229431	0.00133294	0.400408	2.1e-66	0.000252751	114.998	30.8629
Basal metabolic rate	iRBD	rs35506085	A	G	11	2165576	-0.0196043	0.0016951	0.185103	6.2e-31	0.000115944	52.7459	30.8629
Basal metabolic rate	iRBD	rs35626515	A	C	16	28649651	0.0146572	0.00133125	0.405371	3.4e-28	0.000103569	47.1156	30.8629
Basal metabolic rate	iRBD	rs35665085	A	G	22	17625915	-0.0158734	0.00284973	0.055964	2.5e-08	2.66e-05	12.1107	30.8629
Basal metabolic rate	iRBD	rs35679149	G	A	6	43604167	-0.0256986	0.00403687	0.026763	1.9e-10	3.44e-05	15.6497	30.8629
Basal metabolic rate	iRBD	rs357486	C	T	3	153885503	0.0109852	0.00130715	0.543367	4.3e-17	5.99e-05	27.2409	30.8629
Basal metabolic rate	iRBD	rs35874463	G	A	15	67457698	0.019188	0.00280331	0.057663	7.7e-12	4e-05	18.2012	30.8629
Basal metabolic rate	iRBD	rs36000545	G	A	17	79093822	-0.0165592	0.00135479	0.395731	2.4e-34	0.000131141	59.6603	30.8629
Basal metabolic rate	iRBD	rs36012032	A	C	3	52814709	0.0181238	0.00226957	0.090938	1.4e-15	5.43e-05	24.7047	30.8629
Basal metabolic rate	iRBD	rs36100359	A	G	14	21578007	-0.0109224	0.00188704	0.139419	7.1e-09	2.86e-05	13.0221	30.8629
Basal metabolic rate	iRBD	rs365352	A	G	5	77401152	-0.0155925	0.0015144	0.244453	7.3e-25	8.98e-05	40.8551	30.8629
Basal metabolic rate	iRBD	rs36695	A	G	5	127549187	-0.00823014	0.00130468	0.504435	2.8e-10	3.39e-05	15.4047	30.8629
Basal metabolic rate	iRBD	rs3730071	A	C	12	49168798	-0.0253904	0.00381065	0.030239	2.7e-11	3.78e-05	17.1991	30.8629
Basal metabolic rate	iRBD	rs3740591	T	C	10	70287303	0.0108702	0.00132769	0.44534	2.7e-16	5.84e-05	26.5545	30.8629
Basal metabolic rate	iRBD	rs3744806	G	C	17	38351626	0.00905177	0.00142542	0.299683	2.1e-10	3.44e-05	15.6444	30.8629
Basal metabolic rate	iRBD	rs3759094	T	C	12	56497903	-0.0117625	0.00138154	0.337213	1.7e-17	6.18e-05	28.1335	30.8629
Basal metabolic rate	iRBD	rs3765351	T	C	1	22445991	-0.00950215	0.00130432	0.541392	3.2e-13	4.48e-05	20.3956	30.8629
Basal metabolic rate	iRBD	rs3778934	C	A	7	39445385	-0.00844009	0.00137754	0.340627	9e-10	3.2e-05	14.5558	30.8629
Basal metabolic rate	iRBD	rs3800963	A	G	7	17979793	-0.00732262	0.00131904	0.428326	2.8e-08	2.63e-05	11.945	30.8629
Basal metabolic rate	iRBD	rs3810291	A	G	19	47569003	0.0181187	0.00139626	0.675092	1.7e-38	0.000144015	65.5178	30.8629
Basal metabolic rate	iRBD	rs3812550	G	A	9	139252879	0.00715904	0.00130952	0.476058	4.6e-08	2.56e-05	11.6301	30.8629
Basal metabolic rate	iRBD	rs3822742	A	C	5	139059017	0.0144756	0.00135333	0.371037	1.1e-26	9.78e-05	44.4915	30.8629
Basal metabolic rate	iRBD	rs3845344	T	C	1	75001480	0.00926286	0.00133291	0.391167	3.7e-12	4.09e-05	18.5903	30.8629
Basal metabolic rate	iRBD	rs3853252	A	G	6	152170247	0.0157923	0.00131376	0.454867	2.8e-33	0.000123682	56.2666	30.8629
Basal metabolic rate	iRBD	rs3853474	T	C	5	141816555	-0.00819663	0.0013444	0.376997	1.1e-09	3.16e-05	14.3559	30.8629
Basal metabolic rate	iRBD	rs3925	A	G	8	38281658	-0.0100016	0.00152098	0.24484	4.8e-11	3.7e-05	16.8266	30.8629
Basal metabolic rate	iRBD	rs3990738	G	A	4	152295198	-0.00773855	0.00138239	0.542731	2.2e-08	2.97e-05	13.521	30.8629
Basal metabolic rate	iRBD	rs41271299	T	C	6	19839415	0.0429019	0.0029512	0.051246	7.1e-48	0.000178977	81.4261	30.8629
Basal metabolic rate	iRBD	rs41311445	C	A	22	42070374	-0.0245639	0.00222978	0.095782	3.2e-28	0.000104516	47.5463	30.8629
Basal metabolic rate	iRBD	rs4132132	C	T	4	31001301	0.00916883	0.00132486	0.444232	4.5e-12	4.15e-05	18.8829	30.8629
Basal metabolic rate	iRBD	rs41458449	C	G	2	46929951	-0.0105519	0.0018595	0.143903	1.4e-08	2.74e-05	12.4792	30.8629
Basal metabolic rate	iRBD	rs4240326	G	A	4	145839264	-0.0217733	0.00131009	0.550146	5e-62	0.000234654	106.763	30.8629
Basal metabolic rate	iRBD	rs4253755	A	G	22	46615376	0.01138	0.00197159	0.128471	7.8e-09	2.9e-05	13.1918	30.8629
Basal metabolic rate	iRBD	rs4268495	C	G	11	28645341	-0.00859364	0.00134879	0.373755	1.9e-10	3.46e-05	15.7261	30.8629
Basal metabolic rate	iRBD	rs4282339	A	G	5	168256240	-0.0183879	0.00160417	0.207607	2e-30	0.000111244	50.6074	30.8629
Basal metabolic rate	iRBD	rs4311660	A	C	8	23166656	-0.0099406	0.00146942	0.724781	1.3e-11	3.94e-05	17.9327	30.8629
Basal metabolic rate	iRBD	rs4369779	C	T	18	20735408	0.0260197	0.00160197	0.788954	2.5e-59	0.000225457	102.577	30.8629
Basal metabolic rate	iRBD	rs4525525	T	G	17	1866892	-0.010687	0.00150348	0.264154	1.2e-12	4.44e-05	20.1973	30.8629
Basal metabolic rate	iRBD	rs4556997	A	C	2	100814858	0.0140338	0.00190027	0.135888	1.5e-13	4.63e-05	21.0398	30.8629
Basal metabolic rate	iRBD	rs4567604	T	G	13	59204270	-0.0102635	0.00166535	0.193217	7.1e-10	3.28e-05	14.9392	30.8629
Basal metabolic rate	iRBD	rs4619406	C	T	16	4879766	0.0105517	0.0013098	0.497595	7.9e-16	5.57e-05	25.3232	30.8629
Basal metabolic rate	iRBD	rs4635681	G	A	3	152310614	0.0114204	0.00179371	0.15625	1.9e-10	3.44e-05	15.6434	30.8629
Basal metabolic rate	iRBD	rs4648626	A	C	1	2200390	0.00796635	0.00130857	0.456984	1.1e-09	3.15e-05	14.3273	30.8629
Basal metabolic rate	iRBD	rs4653016	A	C	1	33776441	0.0151066	0.00140138	0.683219	4.3e-27	9.88e-05	44.9381	30.8629
Basal metabolic rate	iRBD	rs4740292	G	A	9	134468311	0.0105302	0.00175913	0.833857	2.2e-09	3.07e-05	13.9759	30.8629
Basal metabolic rate	iRBD	rs475390	A	G	1	41570459	-0.0208002	0.00156322	0.776451	2.1e-40	0.000150194	68.3292	30.8629
Basal metabolic rate	iRBD	rs4776970	T	A	15	68080886	-0.0125011	0.00136249	0.357818	4.5e-20	7.18e-05	32.6714	30.8629
Basal metabolic rate	iRBD	rs4782286	A	G	16	19834422	-0.0124895	0.00160589	0.21053	7.4e-15	5.19e-05	23.5875	30.8629
Basal metabolic rate	iRBD	rs4819021	C	T	21	46466927	-0.00870115	0.00132499	0.476836	5.1e-11	3.78e-05	17.1829	30.8629
Basal metabolic rate	iRBD	rs485554	C	G	3	172137343	0.0156369	0.00140794	0.314935	1.2e-28	0.000105508	47.9975	30.8629
Basal metabolic rate	iRBD	rs4858940	C	T	3	88254820	0.0178193	0.00204671	0.885533	3.1e-18	6.44e-05	29.2829	30.8629
Basal metabolic rate	iRBD	rs4865465	A	G	4	1745486	0.00957335	0.00130418	0.534714	2.1e-13	4.56e-05	20.7448	30.8629
Basal metabolic rate	iRBD	rs4865956	A	T	5	54882505	-0.011018	0.00142302	0.696504	9.7e-15	5.13e-05	23.3466	30.8629
Basal metabolic rate	iRBD	rs4883723	A	G	13	54084032	0.0165872	0.00188992	0.140252	1.7e-18	6.64e-05	30.1838	30.8629
Basal metabolic rate	iRBD	rs4912905	C	G	5	142730376	-0.0101215	0.00151463	0.249385	2.3e-11	3.84e-05	17.4467	30.8629
Basal metabolic rate	iRBD	rs4946936	C	T	6	109003321	0.0219137	0.00145134	0.712573	1.6e-51	0.000196706	89.4938	30.8629
Basal metabolic rate	iRBD	rs4968799	T	A	17	68158831	-0.0181526	0.00207148	0.112463	1.9e-18	6.58e-05	29.9241	30.8629
Basal metabolic rate	iRBD	rs4974072	A	G	3	41222586	0.0111403	0.00130819	0.490116	1.7e-17	6.2e-05	28.217	30.8629
Basal metabolic rate	iRBD	rs4980826	A	C	12	578349	0.00783333	0.00133246	0.396044	4.1e-09	2.94e-05	13.3528	30.8629
Basal metabolic rate	iRBD	rs5017213	C	T	1	217893504	0.00798903	0.00136064	0.355094	4.3e-09	2.92e-05	13.2972	30.8629
Basal metabolic rate	iRBD	rs5019542	T	C	6	51738352	-0.00956176	0.00135423	0.636328	1.7e-12	4.23e-05	19.2488	30.8629
Basal metabolic rate	iRBD	rs505575	C	T	5	111256812	-0.00960709	0.00139268	0.672511	5.3e-12	4.07e-05	18.4934	30.8629
Basal metabolic rate	iRBD	rs508347	C	T	7	28212824	-0.011762	0.00142877	0.703155	1.8e-16	5.78e-05	26.2717	30.8629
Basal metabolic rate	iRBD	rs522468	G	T	1	36653677	0.00809448	0.001449	0.715461	2.3e-08	2.67e-05	12.1349	30.8629
Basal metabolic rate	iRBD	rs532499	C	T	13	30165465	-0.00940453	0.0014957	0.741371	3.2e-10	3.39e-05	15.4284	30.8629
Basal metabolic rate	iRBD	rs543874	G	A	1	177889480	0.0290252	0.00161081	0.20527	1.4e-72	0.000274869	125.065	30.8629
Basal metabolic rate	iRBD	rs55674305	A	G	8	89435868	-0.0105861	0.00142105	0.306148	9.4e-14	4.76e-05	21.6576	30.8629
Basal metabolic rate	iRBD	rs55726687	A	G	12	991306	0.0169407	0.00160077	0.209746	3.6e-26	9.51e-05	43.2796	30.8629
Basal metabolic rate	iRBD	rs55758152	A	G	5	171317318	0.00980037	0.00140759	0.325968	3.3e-12	4.22e-05	19.199	30.8629
Basal metabolic rate	iRBD	rs55831773	T	C	17	7559037	-0.0154386	0.00166927	0.199442	2.3e-20	7.61e-05	34.624	30.8629
Basal metabolic rate	iRBD	rs55854145	C	A	18	45928049	-0.0163417	0.00288598	0.055057	1.5e-08	2.78e-05	12.6399	30.8629
Basal metabolic rate	iRBD	rs56094641	G	A	16	53806453	0.0407116	0.00133099	0.40464	1e-200	0.000798573	363.539	30.8629
Basal metabolic rate	iRBD	rs56130943	C	A	14	105906522	0.00898677	0.00158888	0.233138	1.5e-08	2.89e-05	13.1362	30.8629
Basal metabolic rate	iRBD	rs56383938	G	A	7	74097622	-0.0153116	0.00231159	0.087161	3.5e-11	3.73e-05	16.9704	30.8629
Basal metabolic rate	iRBD	rs57126421	G	A	18	2656989	-0.0114298	0.00154709	0.237625	1.5e-13	4.73e-05	21.5317	30.8629
Basal metabolic rate	iRBD	rs573455	G	A	11	117267884	0.00729662	0.00130919	0.533718	2.5e-08	2.65e-05	12.0541	30.8629
Basal metabolic rate	iRBD	rs5752989	A	G	22	30365780	-0.0102311	0.00132452	0.571146	1.1e-14	5.13e-05	23.3261	30.8629
Basal metabolic rate	iRBD	rs57636386	C	T	18	58048295	-0.0240598	0.00236836	0.083841	3e-24	8.89e-05	40.4547	30.8629
Basal metabolic rate	iRBD	rs5771118	C	T	22	50714289	0.0093015	0.00150603	0.741601	6.6e-10	3.32e-05	15.0835	30.8629
Basal metabolic rate	iRBD	rs578366	G	A	6	81591034	-0.0100711	0.00131797	0.420395	2.1e-14	4.94e-05	22.4845	30.8629
Basal metabolic rate	iRBD	rs58584712	A	G	2	112249583	0.00915937	0.00159489	0.211152	9.3e-09	2.79e-05	12.7131	30.8629
Basal metabolic rate	iRBD	rs58857770	G	C	19	7208110	-0.00958482	0.00133978	0.408355	8.4e-13	4.44e-05	20.1932	30.8629
Basal metabolic rate	iRBD	rs599004	T	C	6	140439740	-0.0108141	0.00144649	0.280788	7.7e-14	4.72e-05	21.486	30.8629
Basal metabolic rate	iRBD	rs59985551	T	C	2	56106928	-0.0192608	0.00155408	0.226244	2.8e-35	0.000129885	59.0888	30.8629
Basal metabolic rate	iRBD	rs60077625	A	G	1	172098794	0.0142066	0.00140166	0.314362	3.8e-24	8.7e-05	39.5788	30.8629
Basal metabolic rate	iRBD	rs61628776	G	A	9	95515900	-0.0149767	0.00188132	0.140813	1.7e-15	5.43e-05	24.6891	30.8629
Basal metabolic rate	iRBD	rs61729527	T	C	8	77761919	-0.0235592	0.00294727	0.05187	1.3e-15	5.46e-05	24.8341	30.8629
Basal metabolic rate	iRBD	rs61828917	T	C	1	173580303	0.0109769	0.00197511	0.124874	2.7e-08	2.63e-05	11.9793	30.8629
Basal metabolic rate	iRBD	rs61869763	T	C	11	2813345	0.0175666	0.00215356	0.104579	3.4e-16	5.78e-05	26.2901	30.8629
Basal metabolic rate	iRBD	rs61992671	G	A	14	101531854	-0.0112871	0.00136748	0.492053	1.5e-16	6.37e-05	28.9696	30.8629
Basal metabolic rate	iRBD	rs62246311	A	G	3	9498143	0.0147465	0.00214968	0.102326	6.9e-12	3.99e-05	18.1727	30.8629
Basal metabolic rate	iRBD	rs6235	G	C	5	95728898	0.0167565	0.00147163	0.267944	4.9e-30	0.00011015	50.1097	30.8629
Basal metabolic rate	iRBD	rs62372052	G	A	5	42724294	0.0260292	0.00209064	0.110093	1.4e-35	0.000132757	60.3953	30.8629
Basal metabolic rate	iRBD	rs62396185	C	G	6	26180634	-0.0232585	0.00148536	0.26002	2.9e-55	0.000208171	94.7109	30.8629
Basal metabolic rate	iRBD	rs62439025	C	G	6	166592164	0.0115451	0.00181986	0.152295	2.2e-10	3.44e-05	15.6552	30.8629
Basal metabolic rate	iRBD	rs62460522	T	C	7	44892742	0.0145582	0.00255687	0.070093	1.2e-08	2.76e-05	12.5678	30.8629
Basal metabolic rate	iRBD	rs62466118	A	G	7	92716556	-0.0252668	0.00417649	0.027602	1.5e-09	3.43e-05	15.589	30.8629
Basal metabolic rate	iRBD	rs62515437	T	G	8	57160328	0.0184926	0.00156426	0.225151	3e-32	0.000119321	54.2823	30.8629
Basal metabolic rate	iRBD	rs62621197	T	C	19	8670147	-0.0360069	0.00359179	0.037195	1.2e-23	9.29e-05	42.2429	30.8629
Basal metabolic rate	iRBD	rs62621400	G	C	15	101718239	-0.0211995	0.00281065	0.057648	4.6e-14	4.88e-05	22.2121	30.8629
Basal metabolic rate	iRBD	rs62621812	A	G	7	127015083	0.0404362	0.00476277	0.020307	2.1e-17	6.51e-05	29.5954	30.8629
Basal metabolic rate	iRBD	rs6437277	G	A	2	242608984	-0.0120103	0.00155274	0.769139	1e-14	5.12e-05	23.3026	30.8629
Basal metabolic rate	iRBD	rs6493780	G	A	15	55656840	-0.0153173	0.00227696	0.093119	1.7e-11	3.96e-05	18.0256	30.8629
Basal metabolic rate	iRBD	rs6500249	G	A	16	49778147	-0.00869418	0.00148788	0.734707	5.1e-09	2.95e-05	13.4038	30.8629
Basal metabolic rate	iRBD	rs655598	A	G	1	190287713	-0.0100469	0.00131048	0.563188	1.8e-14	4.97e-05	22.5919	30.8629
Basal metabolic rate	iRBD	rs6563808	C	T	13	40766662	-0.00947554	0.00148752	0.734451	1.9e-10	3.5e-05	15.9312	30.8629
[truncated: 3,724 more rows]

## Sheet: S2
Supplementary Tables S2: All the results of forward MR analyses in the exploration cohort.
Exposure	Outcome	Method	Nsnp	Pval	OR	OR_lci95	0R_uci95
Standing height	iRBD	Inverse variance weighted	540	0.0485322	1.28258	1.0016	1.64239
Standing height	iRBD	MR Egger	540	0.385378	0.799464	0.482502	1.32464
Standing height	iRBD	Weighted median	540	0.133343	1.34959	0.912411	1.99623
Standing height	iRBD	Weighted mode	540	0.143338	2.03112	0.787395	5.23938
Weight	iRBD	Inverse variance weighted	297	0.833232	0.962713	0.67589	1.37125
Weight	iRBD	MR Egger	297	0.233161	0.598262	0.257553	1.38969
Weight	iRBD	Weighted median	297	0.659731	0.872487	0.475376	1.60133
Weight	iRBD	Weighted mode	297	0.881037	1.10456	0.300617	4.05853
Body mass index	iRBD	Inverse variance weighted	262	0.551884	0.89939	0.634207	1.27545
Body mass index	iRBD	MR Egger	262	0.362732	0.66625	0.278304	1.59498
Body mass index	iRBD	Weighted median	262	0.578706	0.835147	0.442184	1.57733
Body mass index	iRBD	Weighted mode	262	0.608916	0.740327	0.234312	2.33912
Basal metabolic rate	iRBD	Inverse variance weighted	356	0.290034	1.2491	0.827281	1.88601
Basal metabolic rate	iRBD	MR Egger	356	0.546686	0.746015	0.287964	1.93266
Basal metabolic rate	iRBD	Weighted median	356	0.332544	1.37465	0.722222	2.61646
Basal metabolic rate	iRBD	Weighted mode	356	0.137602	3.7519	0.657532	21.4084
Trunk fat-free mass	iRBD	Inverse variance weighted	299	0.0363056	1.53949	1.02789	2.30571
Trunk fat-free mass	iRBD	MR Egger	299	0.894359	1.07131	0.387915	2.95866
Trunk fat-free mass	iRBD	Weighted median	299	0.0429159	1.94744	1.02147	3.71281
Trunk fat-free mass	iRBD	Weighted mode	299	0.117079	4.22086	0.700641	25.4276
Whole body fat-free mass	iRBD	Inverse variance weighted	288	0.0268224	1.5979	1.05526	2.41958
Whole body fat-free mass	iRBD	MR Egger	288	0.956967	1.0287	0.36836	2.87281
Whole body fat-free mass	iRBD	Weighted median	288	0.0304318	2.02426	1.06887	3.83358
Whole body fat-free mass	iRBD	Weighted mode	288	0.0504798	4.43909	1.00314	19.6439
Trunk fat percentage	iRBD	Inverse variance weighted	226	0.566071	0.882053	0.574553	1.35413
Trunk fat percentage	iRBD	MR Egger	226	0.448278	0.602616	0.163116	2.22631
Trunk fat percentage	iRBD	Weighted median	226	0.379339	0.760533	0.413113	1.40013
Trunk fat percentage	iRBD	Weighted mode	226	0.603925	0.670205	0.148084	3.03323
Whole body water mass	iRBD	Inverse variance weighted	361	0.0253717	1.61344	1.06077	2.45408
Whole body water mass	iRBD	MR Egger	361	0.749376	0.853579	0.323391	2.25299
Whole body water mass	iRBD	Weighted median	361	0.0330409	1.99838	1.05731	3.77703
Whole body water mass	iRBD	Weighted mode	361	0.137611	4.41174	0.624538	31.1645
High density lipoprotein cholesterol levels	iRBD	Inverse variance weighted	15	0.848509	0.996721	0.963688	1.03089
High density lipoprotein cholesterol levels	iRBD	MR Egger	15	0.430573	0.954197	0.852275	1.06831
High density lipoprotein cholesterol levels	iRBD	Weighted median	15	0.111983	0.965366	0.924302	1.00825
High density lipoprotein cholesterol levels	iRBD	Weighted mode	15	0.355531	0.972244	0.917698	1.03003
Low density lipoprotein cholesterol levels	iRBD	Inverse variance weighted	209	0.0951686	0.83497	0.67557	1.03198
Low density lipoprotein cholesterol levels	iRBD	MR Egger	209	0.132266	0.789571	0.581177	1.07269
Low density lipoprotein cholesterol levels	iRBD	Weighted median	209	0.306916	0.834332	0.58944	1.18097
Low density lipoprotein cholesterol levels	iRBD	Weighted mode	209	0.335155	0.855723	0.623794	1.17388
Total cholesterol	iRBD	Inverse variance weighted	73	0.828002	0.97462	0.772885	1.22901
Total cholesterol	iRBD	MR Egger	73	0.673164	1.08542	0.742794	1.5861
Total cholesterol	iRBD	Weighted median	73	0.992239	0.998213	0.696171	1.4313
Total cholesterol	iRBD	Weighted mode	73	0.558709	1.12809	0.754589	1.68648
Triglycerides	iRBD	Inverse variance weighted	267	0.667198	1.05633	0.822849	1.35606
Triglycerides	iRBD	MR Egger	267	0.188637	0.779239	0.537743	1.12919
Triglycerides	iRBD	Weighted median	267	0.659251	1.09762	0.725501	1.66061
Triglycerides	iRBD	Weighted mode	267	0.594589	0.896356	0.599355	1.34053
Hypertension	iRBD	Inverse variance weighted	7	0.359504	0.825656	0.548064	1.24385
Hypertension	iRBD	MR Egger	7	0.218584	0.605087	0.30045	1.21861
Hypertension	iRBD	Weighted median	7	0.250937	0.736375	0.436728	1.24162
Hypertension	iRBD	Weighted mode	7	0.268877	0.67029	0.352151	1.27584
Urate levels	iRBD	Inverse variance weighted	25	0.207119	1.14986	0.9256	1.42844
Urate levels	iRBD	MR Egger	25	0.764564	1.0494	0.768247	1.43346
Urate levels	iRBD	Weighted median	25	0.635995	1.06982	0.808977	1.41476
Urate levels	iRBD	Weighted mode	25	0.517544	1.09123	0.840949	1.41601
Current tobacco smoking	iRBD	Inverse variance weighted	6	0.806287	0.593873	0.00922265	38.2412
Current tobacco smoking	iRBD	MR Egger	6	0.185245	1.74e-05	2.54e-11	11.9484
Current tobacco smoking	iRBD	Weighted median	6	0.971175	1.10797	0.00425843	288.275
Current tobacco smoking	iRBD	Weighted mode	6	0.329152	0.0121263	4.06e-06	36.22
Past tobacco smoking	iRBD	Inverse variance weighted	52	0.327825	0.69316	0.33267	1.44429
Past tobacco smoking	iRBD	MR Egger	52	0.227078	0.168733	0.00974224	2.92243
Past tobacco smoking	iRBD	Weighted median	52	0.200017	0.509766	0.181889	1.42868
Past tobacco smoking	iRBD	Weighted mode	52	0.179764	0.32211	0.062955	1.64808
Coffee intake	iRBD	Inverse variance weighted	23	0.183024	0.414773	0.113558	1.51496
Coffee intake	iRBD	MR Egger	23	0.308076	0.27325	0.0239545	3.11698
Coffee intake	iRBD	Weighted median	23	0.36558	0.437857	0.0731752	2.61999
Coffee intake	iRBD	Weighted mode	23	0.402519	0.459692	0.0771697	2.73833
Tea intake	iRBD	Inverse variance weighted	22	0.348528	0.594767	0.200704	1.76254
Tea intake	iRBD	MR Egger	22	0.267646	0.257057	0.0248847	2.65538
Tea intake	iRBD	Weighted median	22	0.394666	0.518298	0.114117	2.35402
Tea intake	iRBD	Weighted mode	22	0.284007	0.384277	0.0698556	2.11391
Alcohol intake frequency	iRBD	Inverse variance weighted	64	0.876442	1.0381	0.647952	1.66316
Alcohol intake frequency	iRBD	MR Egger	64	0.987679	1.00649	0.444362	2.27972
Alcohol intake frequency	iRBD	Weighted median	64	0.625446	1.21201	0.560027	2.62304
Alcohol intake frequency	iRBD	Weighted mode	64	0.628481	1.2123	0.557933	2.63416
Number of days/week of vigorous physical activity 10+ minutes	iRBD	Inverse variance weighted	6	0.504543	1.68871	0.362439	7.86823
Number of days/week of vigorous physical activity 10+ minutes	iRBD	MR Egger	6	0.688651	15.7809	5.62e-05	4.42785e+06
Number of days/week of vigorous physical activity 10+ minutes	iRBD	Weighted median	6	0.336077	2.45225	0.394287	15.2517
Number of days/week of vigorous physical activity 10+ minutes	iRBD	Weighted mode	6	0.488213	2.70739	0.19902	36.8304
Years of schooling	iRBD	Inverse variance weighted	154	0.771511	1.09648	0.588863	2.04169
Years of schooling	iRBD	MR Egger	154	0.65953	1.70607	0.159184	18.285
Years of schooling	iRBD	Weighted median	154	0.558398	1.28426	0.555592	2.9686
Years of schooling	iRBD	Weighted mode	154	0.712662	1.39674	0.236723	8.24123
Schizophrenia	iRBD	Inverse variance weighted	165	0.179724	1.10238	0.956066	1.27109
Schizophrenia	iRBD	MR Egger	165	0.201292	1.42265	0.830281	2.43766
Schizophrenia	iRBD	Weighted median	165	0.261034	1.12769	0.91449	1.39059
Schizophrenia	iRBD	Weighted mode	165	0.833178	1.08069	0.525511	2.22241
Anxiety disorder	iRBD	Inverse variance weighted	30	0.284745	0.719272	0.393264	1.31553
Anxiety disorder	iRBD	MR Egger	30	0.734112	0.530323	0.014151	19.8744
Anxiety disorder	iRBD	Weighted median	30	0.132461	0.534113	0.235937	1.20912
Anxiety disorder	iRBD	Weighted mode	30	0.193367	0.374948	0.0884889	1.58874
Depression	iRBD	Inverse variance weighted	9	0.944504	1.06037	0.203562	5.5235
Depression	iRBD	MR Egger	9	0.859504	2.06849	0.000884359	4838.14
Depression	iRBD	Weighted median	9	0.860951	1.20606	0.148218	9.81375
Depression	iRBD	Weighted mode	9	0.780075	1.55299	0.0783032	30.8004
PTSD	iRBD	Inverse variance weighted	2	0.466946	1.37042	0.586305	3.20322
Ease of sunburn	iRBD	Inverse variance weighted	90	0.000999434	0.704392	0.571702	0.867879
Ease of sunburn	iRBD	MR Egger	90	0.00181639	0.661608	0.514377	0.850982
Ease of sunburn	iRBD	Weighted median	90	0.00167272	0.601461	0.438042	0.825846
Ease of sunburn	iRBD	Weighted mode	90	0.000708137	0.640197	0.499026	0.821305
Childhood sunburn occasions	iRBD	Inverse variance weighted	57	0.00770751	0.582885	0.391881	0.866985
Childhood sunburn occasions	iRBD	MR Egger	57	0.00615192	0.462523	0.272139	0.786095
Childhood sunburn occasions	iRBD	Weighted median	57	0.00636721	0.452015	0.255512	0.79964
Childhood sunburn occasions	iRBD	Weighted mode	57	0.00185868	0.423727	0.253142	0.709263
Skin colour	iRBD	Inverse variance weighted	101	0.0256605	1.41947	1.04351	1.93088
Skin colour	iRBD	MR Egger	101	0.0445667	1.44674	1.01363	2.0649
Skin colour	iRBD	Weighted median	101	0.357001	1.24009	0.784501	1.96026
Skin colour	iRBD	Weighted mode	101	0.103139	1.36373	0.942296	1.97364
Use of sun/uv protection	iRBD	Inverse variance weighted	33	0.00424971	0.30676	0.13645	0.689645
Use of sun/uv protection	iRBD	MR Egger	33	0.00304743	0.153701	0.0490649	0.481488
Use of sun/uv protection	iRBD	Weighted median	33	0.000494638	0.126213	0.0393876	0.404436
Use of sun/uv protection	iRBD	Weighted mode	33	0.000658969	0.121882	0.0408464	0.363685

## Sheet: S3
Supplementary Tables S3: Heterogeneity analyses of forward MR analyses in the exploration cohort.
ID-exposure	ID-outcome	Method	Q-pval
Standing height	iRBD	MR Egger	1
Standing height	iRBD	Inverse variance weighted	1
Weight	iRBD	MR Egger	1
Weight	iRBD	Inverse variance weighted	1
Body mass index	iRBD	MR Egger	1
Body mass index	iRBD	Inverse variance weighted	1
Basal metabolic rate	iRBD	MR Egger	1
Basal metabolic rate	iRBD	Inverse variance weighted	1
Trunk fat-free mass	iRBD	MR Egger	1
Trunk fat-free mass	iRBD	Inverse variance weighted	1
Whole body fat-free mass	iRBD	MR Egger	1
Whole body fat-free mass	iRBD	Inverse variance weighted	1
Trunk fat percentage	iRBD	MR Egger	1
Trunk fat percentage	iRBD	Inverse variance weighted	1
Whole body water mass	iRBD	MR Egger	1
Whole body water mass	iRBD	Inverse variance weighted	1
High density lipoprotein cholesterol levels	iRBD	MR Egger	0.262613
High density lipoprotein cholesterol levels	iRBD	Inverse variance weighted	0.28275
Low density lipoprotein cholesterol levels	iRBD	MR Egger	1
Low density lipoprotein cholesterol levels	iRBD	Inverse variance weighted	1
Total cholesterol	iRBD	MR Egger	0.976566
Total cholesterol	iRBD	Inverse variance weighted	0.978495
Triglycerides	iRBD	MR Egger	0.258506
Triglycerides	iRBD	Inverse variance weighted	0.208821
Hypertension	iRBD	MR Egger	0.531507
Hypertension	iRBD	Inverse variance weighted	0.508788
Urate levels	iRBD	MR Egger	0.794989
Urate levels	iRBD	Inverse variance weighted	0.806608
Current tobacco smoking	iRBD	MR Egger	0.820586
Current tobacco smoking	iRBD	Inverse variance weighted	0.535484
Past tobacco smoking	iRBD	MR Egger	1
Past tobacco smoking	iRBD	Inverse variance weighted	1
Coffee intake	iRBD	MR Egger	0.999916
Coffee intake	iRBD	Inverse variance weighted	0.999949
Tea intake	iRBD	MR Egger	0.994869
Tea intake	iRBD	Inverse variance weighted	0.994727
Alcohol intake frequency	iRBD	MR Egger	1
Alcohol intake frequency	iRBD	Inverse variance weighted	1
Number of days/week of vigorous physical activity 10+ minutes	iRBD	MR Egger	0.887435
Number of days/week of vigorous physical activity 10+ minutes	iRBD	Inverse variance weighted	0.938339
Years of schooling	iRBD	MR Egger	1
Years of schooling	iRBD	Inverse variance weighted	1
Schizophrenia	iRBD	MR Egger	0.999617
Schizophrenia	iRBD	Inverse variance weighted	0.999605
Anxiety disorder	iRBD	MR Egger	0.999903
Anxiety disorder	iRBD	Inverse variance weighted	0.999948
Depression	iRBD	MR Egger	0.832258
Depression	iRBD	Inverse variance weighted	0.894659
PTSD	iRBD	Inverse variance weighted	0.935018
Ease of sunburn	iRBD	MR Egger	0.99914
Ease of sunburn	iRBD	Inverse variance weighted	0.999141
Childhood sunburn occasions	iRBD	MR Egger	0.995504
Childhood sunburn occasions	iRBD	Inverse variance weighted	0.993584
Skin colour	iRBD	MR Egger	0.999947
Skin colour	iRBD	Inverse variance weighted	0.999961
Use of sun/uv protection	iRBD	MR Egger	0.995489
Use of sun/uv protection	iRBD	Inverse variance weighted	0.985288

## Sheet: S4
Supplementary Tables S4: Pleiotropy analyses of forward MR analyses in the exploration cohort.
ID-exposure	ID-outcome	Egger_intercept	Pval	MR_PRESSO_Global_Test_Pvalue
Standing height	iRBD	0.0107999	0.0358121	/
Weight	iRBD	0.00941067	0.223862	/
Body mass index	iRBD	0.00637274	0.462929	/
Basal metabolic rate	iRBD	0.00826913	0.239867	/
Trunk fat-free mass	iRBD	0.006368	0.446423	1
Whole body fat-free mass	iRBD	0.00765182	0.358975	1
Trunk fat percentage	iRBD	0.00692788	0.545886	/
Whole body water mass	iRBD	0.00991835	0.154823	1
High density lipoprotein cholesterol levels	iRBD	0.0474697	0.441631	/
Low density lipoprotein cholesterol levels	iRBD	0.00304805	0.621212	/
Total cholesterol	iRBD	-0.00788286	0.48426	/
Triglycerides	iRBD	0.0123606	0.0314922	/
Hypertension	iRBD	0.0479229	0.332222	/
Urate levels	iRBD	0.0125144	0.432049	/
Current tobacco smoking	iRBD	0.11672	0.184626	/
Past tobacco smoking	iRBD	0.0288294	0.319764	/
Coffee intake	iRBD	0.00905102	0.695441	/
Tea intake	iRBD	0.0199232	0.435683	/
Alcohol intake frequency	iRBD	0.00110533	0.928007	/
Number of days/week of vigorous physical activity 10+ minutes	iRBD	-0.0638771	0.742717	/
Years of schooling	iRBD	-0.0063953	0.705551	/
Schizophrenia	iRBD	-0.0157502	0.337193	/
Anxiety disorder	iRBD	0.00965935	0.868436	/
Depression	iRBD	-0.0154268	0.867711	/
PTSD	iRBD	NA	NA	/
Ease of sunburn	iRBD	0.00680267	0.385123	0.999667
Childhood sunburn occasions	iRBD	0.0132753	0.202758	0.987667
Skin colour	iRBD	-0.00143246	0.83504	1
Use of sun/uv protection	iRBD	0.0251431	0.102395	0.98
Supplementary Information: For exposure factors found to have a causal relationship with iRBD through the Mendelian randomization IVW method, we further explored the presence of horizontal pleiotropy and outlier SNPs using the MR-PRESSO approach. The overall results of MR-PRESSO are denoted by "MR_PRESSO_Global_Test_Pvalue".

## Sheet: S5
Supplementary Tables S5: Leave_one_out results of forward MR analyses in the exploration cohort.
Exposure	Outcome	Samplesize	SNP	Beta	Se	P
Standing height	iRBD	9447	rs10037512	0.190118	0.104135	0.0678974
Standing height	iRBD	9447	rs10119624	0.190806	0.104049	0.0666821
Standing height	iRBD	9447	rs10131337	0.193099	0.10404	0.0634515
Standing height	iRBD	9447	rs10152739	0.199416	0.104008	0.0551985
Standing height	iRBD	9447	rs10236884	0.19387	0.10403	0.0623798
Standing height	iRBD	9447	rs10283100	0.202946	0.104121	0.0512787
Standing height	iRBD	9447	rs1036821	0.189509	0.104198	0.0689511
Standing height	iRBD	9447	rs10445823	0.19787	0.104126	0.0573935
Standing height	iRBD	9447	rs1047014	0.195829	0.104098	0.0599455
Standing height	iRBD	9447	rs1074078	0.195833	0.103992	0.0596786
Standing height	iRBD	9447	rs10767838	0.197807	0.104044	0.0572785
Standing height	iRBD	9447	rs10770705	0.193755	0.104105	0.0627242
Standing height	iRBD	9447	rs10787959	0.189689	0.104076	0.068365
Standing height	iRBD	9447	rs10843390	0.199265	0.10401	0.055388
Standing height	iRBD	9447	rs10846654	0.193244	0.104087	0.0633729
Standing height	iRBD	9447	rs10868439	0.19387	0.104094	0.0625403
Standing height	iRBD	9447	rs10880969	0.190253	0.104034	0.0674365
Standing height	iRBD	9447	rs10948222	0.191477	0.104141	0.0659694
Standing height	iRBD	9447	rs11049545	0.203445	0.104225	0.0509401
Standing height	iRBD	9447	rs1113765	0.192468	0.104008	0.0642391
Standing height	iRBD	9447	rs11144688	0.20262	0.104278	0.0520064
Standing height	iRBD	9447	rs11172372	0.195088	0.104001	0.0606788
Standing height	iRBD	9447	rs11172920	0.198337	0.103999	0.0565067
Standing height	iRBD	9447	rs11177669	0.18448	0.104136	0.0764712
Standing height	iRBD	9447	rs11205303	0.204172	0.104617	0.0509847
Standing height	iRBD	9447	rs11221442	0.189483	0.104049	0.0685924
Standing height	iRBD	9447	rs1133415	0.195812	0.104009	0.0597483
Standing height	iRBD	9447	rs1155939	0.222241	0.104339	0.0331718
Standing height	iRBD	9447	rs11611927	0.18636	0.104363	0.0741501
Standing height	iRBD	9447	rs11612228	0.191395	0.104009	0.0657424
Standing height	iRBD	9447	rs11618507	0.194803	0.103997	0.0610462
Standing height	iRBD	9447	rs11642612	0.194417	0.10398	0.0615194
Standing height	iRBD	9447	rs11648796	0.191089	0.104087	0.0663775
Standing height	iRBD	9447	rs11667331	0.19814	0.10399	0.0567298
Standing height	iRBD	9447	rs11684404	0.192991	0.10413	0.0638291
Standing height	iRBD	9447	rs1171615	0.195704	0.104005	0.0598799
Standing height	iRBD	9447	rs11735005	0.195812	0.103992	0.0597056
Standing height	iRBD	9447	rs11799609	0.196103	0.104004	0.059358
Standing height	iRBD	9447	rs11855014	0.193703	0.104023	0.0625873
Standing height	iRBD	9447	rs11880124	0.191181	0.104052	0.0661569
Standing height	iRBD	9447	rs11880992	0.198086	0.104177	0.0572451
Standing height	iRBD	9447	rs11950193	0.194822	0.104022	0.0610845
Standing height	iRBD	9447	rs12097239	0.198765	0.104118	0.0562582
Standing height	iRBD	9447	rs12214804	0.201112	0.10444	0.0541528
Standing height	iRBD	9447	rs12330322	0.20751	0.104123	0.0462686
Standing height	iRBD	9447	rs12426318	0.198955	0.103997	0.0557358
Standing height	iRBD	9447	rs12427384	0.191172	0.104192	0.0665352
Standing height	iRBD	9447	rs12435366	0.200998	0.104014	0.053308
Standing height	iRBD	9447	rs1244981	0.196533	0.104006	0.0588076
Standing height	iRBD	9447	rs12538407	0.182974	0.104162	0.0789809
Standing height	iRBD	9447	rs12639764	0.190733	0.104084	0.0668786
Standing height	iRBD	9447	rs12693589	0.198745	0.104008	0.0560235
Standing height	iRBD	9447	rs12694443	0.189587	0.104088	0.0685456
Standing height	iRBD	9447	rs12779328	0.189332	0.104075	0.0688814
Standing height	iRBD	9447	rs12908753	0.187279	0.104219	0.072341
Standing height	iRBD	9447	rs12987566	0.197419	0.104029	0.057732
Standing height	iRBD	9447	rs13014679	0.195668	0.103977	0.0598566
Standing height	iRBD	9447	rs13078528	0.193703	0.104014	0.0625645
Standing height	iRBD	9447	rs13084192	0.194953	0.104043	0.060961
Standing height	iRBD	9447	rs13150868	0.194433	0.10399	0.0615222
Standing height	iRBD	9447	rs13152352	0.219935	0.104668	0.0356175
Standing height	iRBD	9447	rs13155659	0.197129	0.104107	0.0582891
Standing height	iRBD	9447	rs13185815	0.198696	0.104038	0.0561542
Standing height	iRBD	9447	rs13210323	0.196227	0.10421	0.0597003
Standing height	iRBD	9447	rs1325596	0.192381	0.10407	0.0645195
Standing height	iRBD	9447	rs13302191	0.199171	0.104032	0.0555542
Standing height	iRBD	9447	rs13306455	0.194785	0.104061	0.0612297
Standing height	iRBD	9447	rs13388725	0.198598	0.103995	0.0561733
Standing height	iRBD	9447	rs1345128	0.197393	0.104021	0.0577467
Standing height	iRBD	9447	rs1370878	0.194328	0.104006	0.0617025
Standing height	iRBD	9447	rs1393786	0.199562	0.104064	0.055152
Standing height	iRBD	9447	rs1415701	0.216235	0.104321	0.038192
Standing height	iRBD	9447	rs153750	0.192926	0.104125	0.0639066
Standing height	iRBD	9447	rs1545552	0.198231	0.104097	0.0568724
Standing height	iRBD	9447	rs1552173	0.198549	0.103997	0.0562374
Standing height	iRBD	9447	rs1562975	0.195939	0.104054	0.059692
Standing height	iRBD	9447	rs1599473	0.19129	0.104052	0.0660042
Standing height	iRBD	9447	rs165189	0.194588	0.104021	0.061392
Standing height	iRBD	9447	rs1659127	0.189251	0.104094	0.069053
Standing height	iRBD	9447	rs1681630	0.195955	0.104103	0.0597934
Standing height	iRBD	9447	rs16865791	0.193329	0.104052	0.063168
Standing height	iRBD	9447	rs16876334	0.196906	0.103986	0.0582812
Standing height	iRBD	9447	rs16967866	0.197432	0.104006	0.0576613
Standing height	iRBD	9447	rs16994718	0.200898	0.104009	0.0534169
Standing height	iRBD	9447	rs17052031	0.195114	0.104017	0.0606834
Standing height	iRBD	9447	rs17088190	0.203535	0.104071	0.0504962
Standing height	iRBD	9447	rs17118431	0.19062	0.104044	0.0669369
Standing height	iRBD	9447	rs17197086	0.193348	0.104034	0.0630971
Standing height	iRBD	9447	rs17257113	0.201621	0.104023	0.0525946
Standing height	iRBD	9447	rs17277008	0.190917	0.104246	0.067038
Standing height	iRBD	9447	rs17369123	0.190928	0.104056	0.0665263
Standing height	iRBD	9447	rs17391694	0.19897	0.104064	0.0558781
Standing height	iRBD	9447	rs17409588	0.19577	0.103995	0.0597697
Standing height	iRBD	9447	rs17416284	0.193733	0.104026	0.0625534
Standing height	iRBD	9447	rs1742829	0.198004	0.104029	0.0569948
Standing height	iRBD	9447	rs1749824	0.196464	0.104048	0.0589999
Standing height	iRBD	9447	rs17511102	0.190401	0.104103	0.0674047
Standing height	iRBD	9447	rs1752388	0.201369	0.10403	0.0529063
Standing height	iRBD	9447	rs17556750	0.183786	0.104346	0.0781839
Standing height	iRBD	9447	rs17806888	0.195344	0.10406	0.0604877
Standing height	iRBD	9447	rs17807185	0.196284	0.104036	0.0592023
Standing height	iRBD	9447	rs1797625	0.194914	0.103998	0.060903
Standing height	iRBD	9447	rs180165	0.192346	0.104001	0.0643902
Standing height	iRBD	9447	rs1812175	0.210999	0.104856	0.0441896
Standing height	iRBD	9447	rs1832871	0.198649	0.104054	0.0562498
Standing height	iRBD	9447	rs1884897	0.206395	0.104377	0.0479969
Standing height	iRBD	9447	rs1950500	0.203199	0.104108	0.0509606
Standing height	iRBD	9447	rs1996422	0.19484	0.104006	0.0610203
Standing height	iRBD	9447	rs2010997	0.19512	0.104012	0.0606634
Standing height	iRBD	9447	rs2028067	0.188989	0.104053	0.0693263
Standing height	iRBD	9447	rs2035901	0.193152	0.104131	0.0636119
Standing height	iRBD	9447	rs2070776	0.190285	0.104313	0.0681257
Standing height	iRBD	9447	rs2072268	0.196488	0.104021	0.0589013
Standing height	iRBD	9447	rs2079795	0.202751	0.104223	0.0517322
Standing height	iRBD	9447	rs2093210	0.194475	0.104276	0.0621805
Standing height	iRBD	9447	rs2149163	0.195696	0.104009	0.0598989
Standing height	iRBD	9447	rs2166898	0.19343	0.103995	0.0628882
Standing height	iRBD	9447	rs217181	0.195128	0.104002	0.0606294
Standing height	iRBD	9447	rs2181834	0.19755	0.104039	0.0575899
Standing height	iRBD	9447	rs2237886	0.201593	0.104065	0.0527221
Standing height	iRBD	9447	rs2247341	0.190026	0.10409	0.0679101
Standing height	iRBD	9447	rs2256183	0.200403	0.104227	0.0545115
Standing height	iRBD	9447	rs227724	0.200467	0.104108	0.0541584
Standing height	iRBD	9447	rs2278789	0.191941	0.103997	0.0649449
Standing height	iRBD	9447	rs2279007	0.19125	0.104033	0.0660105
Standing height	iRBD	9447	rs2289195	0.200382	0.104261	0.0546142
Standing height	iRBD	9447	rs2302580	0.190583	0.104127	0.0672058
Standing height	iRBD	9447	rs2303085	0.193292	0.103984	0.0630477
Standing height	iRBD	9447	rs2303262	0.195829	0.104025	0.0597657
Standing height	iRBD	9447	rs2306578	0.194309	0.104001	0.0617136
Standing height	iRBD	9447	rs2326458	0.198495	0.104012	0.0563421
Standing height	iRBD	9447	rs2358947	0.200238	0.104008	0.0542026
Standing height	iRBD	9447	rs2581830	0.191482	0.104158	0.0660053
Standing height	iRBD	9447	rs2597513	0.193132	0.104066	0.0634742
Standing height	iRBD	9447	rs2609334	0.198082	0.104007	0.0568449
Standing height	iRBD	9447	rs2609996	0.196427	0.103991	0.0589072
Standing height	iRBD	9447	rs2631676	0.194465	0.104039	0.0616006
Standing height	iRBD	9447	rs2649996	0.199404	0.104005	0.0552045
Standing height	iRBD	9447	rs2662027	0.195964	0.104022	0.0595828
Standing height	iRBD	9447	rs26868	0.198194	0.104089	0.0568994
Standing height	iRBD	9447	rs273945	0.196995	0.104008	0.0582194
Standing height	iRBD	9447	rs2741311	0.192724	0.104074	0.0640556
Standing height	iRBD	9447	rs2806561	0.1933	0.104098	0.063324
Standing height	iRBD	9447	rs2811594	0.193609	0.104047	0.0627751
Standing height	iRBD	9447	rs2834442	0.193703	0.104046	0.0626449
Standing height	iRBD	9447	rs2836288	0.197604	0.104008	0.0574481
Standing height	iRBD	9447	rs2856321	0.192595	0.104122	0.0643558
Standing height	iRBD	9447	rs2925155	0.195132	0.104026	0.0606814
Standing height	iRBD	9447	rs2970578	0.19801	0.104027	0.0569821
Standing height	iRBD	9447	rs3017036	0.199601	0.104015	0.0549896
Standing height	iRBD	9447	rs3103267	0.193091	0.104215	0.0639084
Standing height	iRBD	9447	rs310421	0.206514	0.104166	0.047418
Standing height	iRBD	9447	rs3118905	0.181061	0.104604	0.083467
Standing height	iRBD	9447	rs31203	0.186548	0.104119	0.0731835
Standing height	iRBD	9447	rs316618	0.193578	0.104035	0.062787
Standing height	iRBD	9447	rs34651	0.195862	0.104028	0.0597306
Standing height	iRBD	9447	rs3739707	0.199209	0.104034	0.0555129
Standing height	iRBD	9447	rs3755196	0.19784	0.103989	0.0571054
Standing height	iRBD	9447	rs3764419	0.193863	0.104324	0.0631304
Standing height	iRBD	9447	rs3790598	0.196368	0.104013	0.0590364
Standing height	iRBD	9447	rs3791679	0.192772	0.104585	0.0652979
Standing height	iRBD	9447	rs3796529	0.19733	0.104051	0.0578963
Standing height	iRBD	9447	rs3807931	0.201568	0.104094	0.0528188
Standing height	iRBD	9447	rs3814333	0.184177	0.104401	0.0777107
Standing height	iRBD	9447	rs3818416	0.197812	0.104002	0.0571717
Standing height	iRBD	9447	rs3868143	0.197079	0.103999	0.0580919
Standing height	iRBD	9447	rs3885668	0.198602	0.104035	0.0562638
Standing height	iRBD	9447	rs389663	0.199652	0.104023	0.0549441
Standing height	iRBD	9447	rs4146850	0.196355	0.103997	0.0590141
Standing height	iRBD	9447	rs42039	0.184054	0.104824	0.0791163
Standing height	iRBD	9447	rs4239020	0.197872	0.104014	0.0571232
Standing height	iRBD	9447	rs4246302	0.199829	0.104065	0.0548276
Standing height	iRBD	9447	rs425277	0.189399	0.104074	0.0687824
Standing height	iRBD	9447	rs429433	0.198904	0.104007	0.0558242
Standing height	iRBD	9447	rs4320932	0.193846	0.104059	0.0624834
Standing height	iRBD	9447	rs4325879	0.19347	0.104004	0.0628553
Standing height	iRBD	9447	rs4369779	0.19757	0.104412	0.0584634
Standing height	iRBD	9447	rs4371882	0.197614	0.104017	0.057456
Standing height	iRBD	9447	rs4378999	0.19699	0.104012	0.0582379
Standing height	iRBD	9447	rs445151	0.195016	0.104004	0.0607811
Standing height	iRBD	9447	rs4461027	0.197414	0.104106	0.057922
Standing height	iRBD	9447	rs4542783	0.197105	0.104174	0.0584804
Standing height	iRBD	9447	rs4548838	0.190001	0.104186	0.0682012
Standing height	iRBD	9447	rs461521	0.193336	0.103982	0.0629814
Standing height	iRBD	9447	rs4655345	0.1979	0.104056	0.0571891
Standing height	iRBD	9447	rs4675945	0.190851	0.104007	0.0665075
Standing height	iRBD	9447	rs4686904	0.198746	0.104019	0.0560487
Standing height	iRBD	9447	rs4722837	0.194386	0.103988	0.0615805
Standing height	iRBD	9447	rs4733724	0.184519	0.104325	0.076945
Standing height	iRBD	9447	rs4735677	0.19368	0.104196	0.063056
Standing height	iRBD	9447	rs4745948	0.196262	0.104025	0.0592017
Standing height	iRBD	9447	rs4803468	0.187957	0.104133	0.07108
Standing height	iRBD	9447	rs4806934	0.188213	0.104113	0.0706407
Standing height	iRBD	9447	rs4821890	0.197614	0.103984	0.0573775
Standing height	iRBD	9447	rs4868126	0.188614	0.104231	0.0703607
Standing height	iRBD	9447	rs4930585	0.19063	0.104023	0.0668651
Standing height	iRBD	9447	rs4939837	0.194951	0.103997	0.0608513
Standing height	iRBD	9447	rs4986172	0.193201	0.10419	0.0636949
Standing height	iRBD	9447	rs519384	0.188713	0.104095	0.0698479
Standing height	iRBD	9447	rs552707	0.189975	0.10434	0.0686484
Standing height	iRBD	9447	rs5742915	0.188118	0.104224	0.0710849
Standing height	iRBD	9447	rs5754185	0.192557	0.104069	0.0642723
Standing height	iRBD	9447	rs593133	0.190756	0.104025	0.0666901
Standing height	iRBD	9447	rs6085662	0.194877	0.104007	0.0609731
Standing height	iRBD	9447	rs625735	0.200781	0.104044	0.0536356
Standing height	iRBD	9447	rs6435143	0.194696	0.10401	0.0612204
Standing height	iRBD	9447	rs6439168	0.19656	0.104143	0.059105
Standing height	iRBD	9447	rs6441170	0.190732	0.104033	0.0667459
Standing height	iRBD	9447	rs648831	0.206192	0.10414	0.0477093
Standing height	iRBD	9447	rs6544650	0.195425	0.103998	0.0602273
Standing height	iRBD	9447	rs6556312	0.202312	0.104031	0.0518083
Standing height	iRBD	9447	rs6584575	0.191207	0.104036	0.0660776
Standing height	iRBD	9447	rs6600365	0.192789	0.104095	0.0640189
Standing height	iRBD	9447	rs6601882	0.191969	0.104012	0.0649443
Standing height	iRBD	9447	rs6658835	0.197352	0.104014	0.0577789
Standing height	iRBD	9447	rs6684205	0.203591	0.104151	0.0506106
Standing height	iRBD	9447	rs6691924	0.193289	0.104002	0.0630975
Standing height	iRBD	9447	rs6713865	0.197593	0.104063	0.0575921
Standing height	iRBD	9447	rs6869670	0.19952	0.103984	0.055015
Standing height	iRBD	9447	rs6903732	0.19759	0.103988	0.0574171
Standing height	iRBD	9447	rs6919321	0.198972	0.104028	0.0557888
Standing height	iRBD	9447	rs6920372	0.191303	0.104069	0.0660279
Standing height	iRBD	9447	rs6962887	0.19405	0.104036	0.0621503
Standing height	iRBD	9447	rs6974574	0.198036	0.104121	0.057174
Standing height	iRBD	9447	rs6999216	0.192968	0.103992	0.0635083
Standing height	iRBD	9447	rs7033940	0.197141	0.103983	0.0579749
Standing height	iRBD	9447	rs7043114	0.196303	0.104124	0.0593916
Standing height	iRBD	9447	rs7069985	0.191328	0.104018	0.0658597
Standing height	iRBD	9447	rs7155279	0.204034	0.104091	0.0499778
Standing height	iRBD	9447	rs717052	0.193101	0.103988	0.0633182
Standing height	iRBD	9447	rs720390	0.193929	0.104199	0.0627255
Standing height	iRBD	9447	rs7220557	0.199481	0.103995	0.0550886
Standing height	iRBD	9447	rs724016	0.230514	0.105419	0.0287677
Standing height	iRBD	9447	rs7273787	0.194176	0.104027	0.061958
Standing height	iRBD	9447	rs7319045	0.202656	0.104044	0.0514404
Standing height	iRBD	9447	rs7319446	0.199439	0.104014	0.0551855
Standing height	iRBD	9447	rs7341084	0.195171	0.104053	0.0606971
Standing height	iRBD	9447	rs745749	0.192386	0.104031	0.0644122
Standing height	iRBD	9447	rs7466269	0.191182	0.104145	0.0663985
Standing height	iRBD	9447	rs7517682	0.20309	0.104044	0.050942
Standing height	iRBD	9447	rs7567288	0.191864	0.104039	0.0651591
Standing height	iRBD	9447	rs7578605	0.197471	0.104031	0.0576702
Standing height	iRBD	9447	rs7586126	0.203263	0.10406	0.0507819
Standing height	iRBD	9447	rs7590738	0.202367	0.104038	0.0517586
Standing height	iRBD	9447	rs7701414	0.195824	0.104258	0.0603456
Standing height	iRBD	9447	rs7733222	0.193291	0.103996	0.0630789
Standing height	iRBD	9447	rs7751325	0.195685	0.103991	0.059869
Standing height	iRBD	9447	rs7759938	0.214725	0.104319	0.0395574
Standing height	iRBD	9447	rs7849585	0.200187	0.104187	0.0546792
Standing height	iRBD	9447	rs7870253	0.204808	0.104213	0.0493821
Standing height	iRBD	9447	rs7926352	0.193461	0.103989	0.0628292
Standing height	iRBD	9447	rs7935997	0.198083	0.104051	0.0569484
Standing height	iRBD	9447	rs7941132	0.194474	0.104011	0.061519
Standing height	iRBD	9447	rs7970350	0.192769	0.104759	0.06575
Standing height	iRBD	9447	rs7980687	0.194581	0.104159	0.061746
Standing height	iRBD	9447	rs798497	0.184261	0.104562	0.0780331
Standing height	iRBD	9447	rs8017130	0.194854	0.104031	0.0610625
Standing height	iRBD	9447	rs8052560	0.188168	0.104094	0.070657
Standing height	iRBD	9447	rs806794	0.213409	0.104665	0.0414523
Standing height	iRBD	9447	rs8090312	0.191533	0.104043	0.0656342
Standing height	iRBD	9447	rs8097893	0.199442	0.103988	0.0551198
Standing height	iRBD	9447	rs8103992	0.202248	0.104059	0.0519445
Standing height	iRBD	9447	rs817300	0.202363	0.104371	0.0525147
Standing height	iRBD	9447	rs822553	0.199047	0.104091	0.0558458
Standing height	iRBD	9447	rs8413	0.194966	0.104049	0.0609597
Standing height	iRBD	9447	rs888403	0.193004	0.103989	0.0634534
Standing height	iRBD	9447	rs9217	0.194284	0.104097	0.0619897
Standing height	iRBD	9447	rs927381	0.202154	0.104037	0.0520036
Standing height	iRBD	9447	rs9291926	0.195647	0.104008	0.0599615
Standing height	iRBD	9447	rs9292468	0.189185	0.104231	0.0695154
Standing height	iRBD	9447	rs9359128	0.187387	0.104119	0.071902
Standing height	iRBD	9447	rs9389986	0.216357	0.104495	0.0384052
Standing height	iRBD	9447	rs9479130	0.19928	0.104148	0.0556938
Standing height	iRBD	9447	rs955748	0.195532	0.104062	0.0602446
Standing height	iRBD	9447	rs9568328	0.194348	0.104156	0.0620504
Standing height	iRBD	9447	rs958225	0.198769	0.104031	0.0560479
Standing height	iRBD	9447	rs960006	0.19109	0.104019	0.066201
Standing height	iRBD	9447	rs9650315	0.179264	0.104356	0.085831
Standing height	iRBD	9447	rs9816693	0.200443	0.10405	0.0540534
Standing height	iRBD	9447	rs981938	0.197028	0.104069	0.0583251
Standing height	iRBD	9447	rs9834893	0.194728	0.104026	0.0612186
Standing height	iRBD	9447	rs9893629	0.196896	0.104001	0.0583292
Standing height	iRBD	9447	rs989393	0.198957	0.103998	0.0557364
Standing height	iRBD	9447	rs991946	0.199378	0.104029	0.0552945
Standing height	iRBD	9447	rs9920547	0.196715	0.104091	0.05878
Standing height	iRBD	9447	rs997400	0.199988	0.104086	0.0546838
Standing height	iRBD	9447	rs9977276	0.192198	0.104003	0.0646019
Standing height	iRBD	9447	rs9993613	0.194273	0.10413	0.0620872
Standing height	iRBD	9447	All	0.195919	0.10392	0.0593921
Weight	iRBD	9447	rs1006353	-0.421351	0.466893	0.366815
Weight	iRBD	9447	rs10938397	-0.510799	0.473186	0.280371
Weight	iRBD	9447	rs1421085	-0.554486	0.512487	0.279274
Weight	iRBD	9447	rs2867131	-0.124178	0.405206	0.759257
Weight	iRBD	9447	rs4129299	-0.578829	0.429366	0.177625
Weight	iRBD	9447	rs543874	-0.371244	0.465771	0.42542
Weight	iRBD	9447	rs6567160	-0.729025	0.397017	0.06632
Weight	iRBD	9447	rs6763931	-0.34397	0.443404	0.437898
Weight	iRBD	9447	rs7970350	-0.516027	0.458779	0.260681
Weight	iRBD	9447	rs806794	-0.366292	0.471305	0.437049
Weight	iRBD	9447	All	-0.451964	0.43022	0.293469
Body mass index	iRBD	9447	rs10009336	0.134128	0.191966	0.484737
Body mass index	iRBD	9447	rs1006896	0.148075	0.192132	0.440887
Body mass index	iRBD	9447	rs10169594	0.13464	0.192001	0.483151
Body mass index	iRBD	9447	rs10182181	0.161746	0.193446	0.40308
Body mass index	iRBD	9447	rs10197031	0.137068	0.192131	0.475593
Body mass index	iRBD	9447	rs10243319	0.141059	0.191971	0.462467
Body mass index	iRBD	9447	rs10247983	0.135079	0.191977	0.48167
Body mass index	iRBD	9447	rs10408324	0.13181	0.191985	0.492357
Body mass index	iRBD	9447	rs10478110	0.138103	0.191955	0.471859
Body mass index	iRBD	9447	rs1048932	0.134511	0.192194	0.484009
Body mass index	iRBD	9447	rs10492229	0.136378	0.192007	0.477534
Body mass index	iRBD	9447	rs10510419	0.139833	0.192056	0.466562
Body mass index	iRBD	9447	rs10518694	0.140383	0.191957	0.464581
Body mass index	iRBD	9447	rs10768994	0.134158	0.192005	0.484725
Body mass index	iRBD	9447	rs10858334	0.134388	0.191951	0.483853
Body mass index	iRBD	9447	rs10914462	0.139546	0.19199	0.467325
Body mass index	iRBD	9447	rs10920678	0.141328	0.192169	0.462074
Body mass index	iRBD	9447	rs10938397	0.136896	0.193389	0.47902
Body mass index	iRBD	9447	rs10953740	0.136729	0.192145	0.476718
Body mass index	iRBD	9447	rs10968114	0.141021	0.192005	0.462666
Body mass index	iRBD	9447	rs10984756	0.136022	0.191969	0.478597
Body mass index	iRBD	9447	rs11030618	0.133588	0.191986	0.486542
Body mass index	iRBD	9447	rs11084553	0.128613	0.192122	0.50322
Body mass index	iRBD	9447	rs11115176	0.140191	0.191967	0.465216
Body mass index	iRBD	9447	rs11118308	0.143185	0.191956	0.455712
Body mass index	iRBD	9447	rs1112613	0.137824	0.191963	0.472775
Body mass index	iRBD	9447	rs11150911	0.134732	0.192031	0.482921
Body mass index	iRBD	9447	rs11165643	0.126748	0.192445	0.51014
Body mass index	iRBD	9447	rs11185111	0.141993	0.192016	0.459611
Body mass index	iRBD	9447	rs11496125	0.128278	0.192233	0.504577
Body mass index	iRBD	9447	rs1158805	0.132211	0.192066	0.491226
Body mass index	iRBD	9447	rs11609659	0.135889	0.192055	0.479225
Body mass index	iRBD	9447	rs11615578	0.144704	0.191992	0.451029
Body mass index	iRBD	9447	rs11736228	0.144677	0.192043	0.451233
Body mass index	iRBD	9447	rs11781699	0.140657	0.191961	0.463718
Body mass index	iRBD	9447	rs1187352	0.14412	0.192	0.452879
Body mass index	iRBD	9447	rs11880870	0.133721	0.192355	0.486943
Body mass index	iRBD	9447	rs11889536	0.128469	0.192107	0.503662
Body mass index	iRBD	9447	rs11945861	0.142631	0.192051	0.457679
Body mass index	iRBD	9447	rs12049202	0.122754	0.192374	0.523409
Body mass index	iRBD	9447	rs12098284	0.1395	0.192001	0.467497
Body mass index	iRBD	9447	rs12150665	0.146169	0.192203	0.446961
Body mass index	iRBD	9447	rs1218822	0.151507	0.192204	0.430544
Body mass index	iRBD	9447	rs12299814	0.130579	0.192063	0.496582
Body mass index	iRBD	9447	rs12328930	0.140974	0.191948	0.462681
Body mass index	iRBD	9447	rs12369179	0.151567	0.19238	0.430784
Body mass index	iRBD	9447	rs12564992	0.132651	0.192072	0.489797
Body mass index	iRBD	9447	rs1260326	0.139272	0.191971	0.468155
Body mass index	iRBD	9447	rs1266874	0.131723	0.192073	0.492841
Body mass index	iRBD	9447	rs12680842	0.143782	0.192055	0.454067
Body mass index	iRBD	9447	rs12718572	0.135883	0.192011	0.479143
Body mass index	iRBD	9447	rs12762034	0.133444	0.192051	0.487157
Body mass index	iRBD	9447	rs1285997	0.144441	0.19206	0.452016
Body mass index	iRBD	9447	rs12888955	0.125454	0.192246	0.514033
Body mass index	iRBD	9447	rs12905439	0.139884	0.191984	0.466233
Body mass index	iRBD	9447	rs12914489	0.134265	0.191935	0.48422
Body mass index	iRBD	9447	rs12939549	0.1383	0.192305	0.472036
Body mass index	iRBD	9447	rs1296328	0.144961	0.192254	0.450846
Body mass index	iRBD	9447	rs13021737	0.221639	0.195094	0.255932
Body mass index	iRBD	9447	rs13069244	0.133789	0.191976	0.485862
Body mass index	iRBD	9447	rs13107325	0.160113	0.192802	0.40628
Body mass index	iRBD	9447	rs13110266	0.144413	0.192011	0.451986
Body mass index	iRBD	9447	rs13147390	0.139912	0.191953	0.466072
Body mass index	iRBD	9447	rs13184896	0.133247	0.192069	0.487842
Body mass index	iRBD	9447	rs1320903	0.139219	0.192438	0.469404
Body mass index	iRBD	9447	rs1321432	0.124818	0.192377	0.516455
Body mass index	iRBD	9447	rs13240600	0.135401	0.192146	0.481013
Body mass index	iRBD	9447	rs1327259	0.129541	0.19216	0.500226
Body mass index	iRBD	9447	rs13287131	0.136905	0.191973	0.475752
Body mass index	iRBD	9447	rs13329567	0.162276	0.1928	0.399968
Body mass index	iRBD	9447	rs1431659	0.144996	0.192251	0.450731
Body mass index	iRBD	9447	rs1445652	0.139018	0.191936	0.468886
Body mass index	iRBD	9447	rs1465900	0.139724	0.191978	0.466728
Body mass index	iRBD	9447	rs1472169	0.130491	0.192083	0.496918
Body mass index	iRBD	9447	rs1503526	0.143697	0.192116	0.45448
Body mass index	iRBD	9447	rs1528435	0.144105	0.192209	0.453416
Body mass index	iRBD	9447	rs16849710	0.138822	0.192001	0.469663
Body mass index	iRBD	9447	rs16851483	0.14585	0.192293	0.448163
Body mass index	iRBD	9447	rs16871902	0.136342	0.192025	0.47769
Body mass index	iRBD	9447	rs16903285	0.153505	0.192601	0.425443
Body mass index	iRBD	9447	rs17001561	0.132494	0.192004	0.490158
Body mass index	iRBD	9447	rs17014375	0.13183	0.192022	0.492376
Body mass index	iRBD	9447	rs17056301	0.13333	0.19197	0.487346
Body mass index	iRBD	9447	rs17113297	0.138269	0.192086	0.471633
Body mass index	iRBD	9447	rs17119937	0.141689	0.191949	0.460416
Body mass index	iRBD	9447	rs17207196	0.143388	0.192368	0.456041
Body mass index	iRBD	9447	rs17238110	0.139988	0.191969	0.465867
Body mass index	iRBD	9447	rs17405819	0.120574	0.192384	0.530834
Body mass index	iRBD	9447	rs17424296	0.135511	0.191969	0.48025
Body mass index	iRBD	9447	rs17499593	0.139979	0.191957	0.465868
Body mass index	iRBD	9447	rs17551974	0.139875	0.191985	0.466264
Body mass index	iRBD	9447	rs17636031	0.128865	0.19209	0.502309
Body mass index	iRBD	9447	rs17789218	0.133142	0.191959	0.487936
Body mass index	iRBD	9447	rs1784460	0.135001	0.192072	0.482139
Body mass index	iRBD	9447	rs1804528	0.134233	0.191966	0.484393
Body mass index	iRBD	9447	rs1836303	0.142408	0.192003	0.45827
Body mass index	iRBD	9447	rs1843328	0.139757	0.191946	0.46655
Body mass index	iRBD	9447	rs1896767	0.13333	0.191983	0.487376
Body mass index	iRBD	9447	rs1927790	0.132185	0.19213	0.491456
Body mass index	iRBD	9447	rs1928295	0.131892	0.192109	0.492366
Body mass index	iRBD	9447	rs1937683	0.133995	0.19197	0.485178
Body mass index	iRBD	9447	rs1948080	0.138416	0.192079	0.471144
Body mass index	iRBD	9447	rs1993709	0.114842	0.192739	0.55128
Body mass index	iRBD	9447	rs200810	0.134267	0.192061	0.484497
Body mass index	iRBD	9447	rs2009416	0.133345	0.192007	0.487382
Body mass index	iRBD	9447	rs2033529	0.126445	0.192353	0.51095
Body mass index	iRBD	9447	rs2051559	0.136712	0.192026	0.476499
Body mass index	iRBD	9447	rs2065418	0.133133	0.192197	0.488505
Body mass index	iRBD	9447	rs208015	0.120885	0.192395	0.529797
Body mass index	iRBD	9447	rs2124499	0.139178	0.192017	0.468562
Body mass index	iRBD	9447	rs215634	0.141466	0.192147	0.461586
Body mass index	iRBD	9447	rs2162524	0.146666	0.192135	0.445255
Body mass index	iRBD	9447	rs2174307	0.138054	0.192023	0.472175
Body mass index	iRBD	9447	rs217671	0.145482	0.192046	0.448727
Body mass index	iRBD	9447	rs2246012	0.137858	0.19199	0.472727
Body mass index	iRBD	9447	rs2285178	0.133064	0.191977	0.488231
Body mass index	iRBD	9447	rs2306537	0.135937	0.192026	0.479003
Body mass index	iRBD	9447	rs2357760	0.148181	0.1921	0.440485
Body mass index	iRBD	9447	rs2365389	0.138983	0.192254	0.469732
Body mass index	iRBD	9447	rs2367112	0.143877	0.192023	0.453694
Body mass index	iRBD	9447	rs2411182	0.134305	0.192005	0.484247
Body mass index	iRBD	9447	rs2423668	0.135872	0.191968	0.479079
Body mass index	iRBD	9447	rs2429150	0.138868	0.191987	0.469484
Body mass index	iRBD	9447	rs2479958	0.130858	0.192187	0.495942
Body mass index	iRBD	9447	rs2481665	0.132981	0.192202	0.489012
Body mass index	iRBD	9447	rs2543132	0.143083	0.192024	0.456192
Body mass index	iRBD	9447	rs2600226	0.141785	0.191984	0.460194
Body mass index	iRBD	9447	rs2605603	0.137422	0.191967	0.474075
Body mass index	iRBD	9447	rs2608703	0.144976	0.192106	0.450451
Body mass index	iRBD	9447	rs2693826	0.141359	0.19209	0.461791
Body mass index	iRBD	9447	rs2694047	0.146068	0.192166	0.447189
Body mass index	iRBD	9447	rs2744974	0.118546	0.192704	0.53844
Body mass index	iRBD	9447	rs2836964	0.137665	0.191979	0.473323
Body mass index	iRBD	9447	rs2868975	0.139715	0.191985	0.466773
Body mass index	iRBD	9447	rs287104	0.139339	0.191994	0.467993
Body mass index	iRBD	9447	rs2875762	0.135801	0.192034	0.47946
Body mass index	iRBD	9447	rs3007105	0.147278	0.192099	0.443272
Body mass index	iRBD	9447	rs331966	0.136208	0.191983	0.478028
Body mass index	iRBD	9447	rs33500	0.139468	0.19208	0.467782
Body mass index	iRBD	9447	rs349088	0.141344	0.192055	0.461756
Body mass index	iRBD	9447	rs355777	0.131519	0.192149	0.493682
Body mass index	iRBD	9447	rs3732084	0.137457	0.191978	0.473987
Body mass index	iRBD	9447	rs3736485	0.138881	0.192088	0.469676
Body mass index	iRBD	9447	rs3764835	0.143193	0.19196	0.455695
Body mass index	iRBD	9447	rs3800637	0.135211	0.191962	0.481206
Body mass index	iRBD	9447	rs3806572	0.129737	0.192059	0.499355
Body mass index	iRBD	9447	rs3814883	0.134877	0.192607	0.483758
Body mass index	iRBD	9447	rs3844598	0.142686	0.191944	0.457256
Body mass index	iRBD	9447	rs3902951	0.133025	0.191998	0.488407
Body mass index	iRBD	9447	rs3935648	0.136682	0.191952	0.476425
Body mass index	iRBD	9447	rs4237643	0.128304	0.19249	0.505059
Body mass index	iRBD	9447	rs427943	0.131996	0.192241	0.492325
Body mass index	iRBD	9447	rs4307239	0.135868	0.192006	0.479177
Body mass index	iRBD	9447	rs4430672	0.143241	0.191961	0.455547
Body mass index	iRBD	9447	rs4482463	0.122559	0.192304	0.523918
Body mass index	iRBD	9447	rs4518345	0.139285	0.191969	0.468106
Body mass index	iRBD	9447	rs4556997	0.142077	0.192094	0.45953
Body mass index	iRBD	9447	rs4653017	0.134472	0.192006	0.483707
Body mass index	iRBD	9447	rs4660443	0.135784	0.192092	0.479649
Body mass index	iRBD	9447	rs4740619	0.142858	0.192341	0.457644
Body mass index	iRBD	9447	rs4786903	0.14133	0.191975	0.461615
Body mass index	iRBD	9447	rs4818225	0.142672	0.191985	0.457395
Body mass index	iRBD	9447	rs4820408	0.144581	0.192147	0.451782
Body mass index	iRBD	9447	rs4851029	0.140342	0.192017	0.464849
Body mass index	iRBD	9447	rs4858193	0.133489	0.191987	0.486867
Body mass index	iRBD	9447	rs4864201	0.13298	0.192081	0.48874
Body mass index	iRBD	9447	rs4880341	0.138192	0.192012	0.471708
Body mass index	iRBD	9447	rs4906908	0.14144	0.191964	0.461242
Body mass index	iRBD	9447	rs4929923	0.144205	0.19229	0.453294
Body mass index	iRBD	9447	rs4936175	0.138364	0.192033	0.471204
Body mass index	iRBD	9447	rs4954638	0.139192	0.191986	0.468447
Body mass index	iRBD	9447	rs4981693	0.135345	0.192241	0.481409
Body mass index	iRBD	9447	rs538579	0.141989	0.192058	0.459724
Body mass index	iRBD	9447	rs543874	0.174472	0.193884	0.368184
Body mass index	iRBD	9447	rs577525	0.126897	0.192215	0.509136
Body mass index	iRBD	9447	rs592483	0.131911	0.19211	0.492309
Body mass index	iRBD	9447	rs6235	0.12599	0.192187	0.512109
Body mass index	iRBD	9447	rs6265	0.104464	0.193558	0.589399
Body mass index	iRBD	9447	rs6471941	0.132469	0.192011	0.490253
Body mass index	iRBD	9447	rs6545714	0.153058	0.19233	0.426144
Body mass index	iRBD	9447	rs657452	0.154426	0.192327	0.422013
Body mass index	iRBD	9447	rs6587552	0.129237	0.19213	0.501168
Body mass index	iRBD	9447	rs6591407	0.14226	0.191942	0.458594
Body mass index	iRBD	9447	rs663129	0.084579	0.195339	0.665025
Body mass index	iRBD	9447	rs6673081	0.137763	0.191956	0.472953
Body mass index	iRBD	9447	rs6692586	0.136742	0.192146	0.476677
Body mass index	iRBD	9447	rs6712	0.138925	0.191934	0.469177
Body mass index	iRBD	9447	rs6785245	0.14065	0.192062	0.463975
Body mass index	iRBD	9447	rs6804842	0.133564	0.192174	0.487044
Body mass index	iRBD	9447	rs6841761	0.132275	0.192065	0.491013
Body mass index	iRBD	9447	rs6985109	0.129101	0.192297	0.501991
Body mass index	iRBD	9447	rs7024334	0.143887	0.192002	0.453616
Body mass index	iRBD	9447	rs7025938	0.134636	0.192176	0.48356
Body mass index	iRBD	9447	rs7037266	0.143286	0.191981	0.455452
Body mass index	iRBD	9447	rs705217	0.142853	0.191948	0.456739
Body mass index	iRBD	9447	rs7084454	0.155173	0.192326	0.419768
Body mass index	iRBD	9447	rs7102454	0.145629	0.192147	0.44851
Body mass index	iRBD	9447	rs7124681	0.114045	0.192865	0.554308
Body mass index	iRBD	9447	rs7138803	0.124343	0.193118	0.51966
Body mass index	iRBD	9447	rs7144011	0.145628	0.192592	0.449559
Body mass index	iRBD	9447	rs7222349	0.133356	0.191987	0.487299
Body mass index	iRBD	9447	rs7239575	0.151846	0.192418	0.430027
Body mass index	iRBD	9447	rs7334078	0.136581	0.191985	0.476828
Body mass index	iRBD	9447	rs7488867	0.143577	0.19232	0.455336
Body mass index	iRBD	9447	rs7498665	0.143473	0.192835	0.456866
Body mass index	iRBD	9447	rs7551507	0.128247	0.192311	0.504855
Body mass index	iRBD	9447	rs7599312	0.13925	0.192192	0.468737
Body mass index	iRBD	9447	rs7615297	0.136737	0.191972	0.476293
Body mass index	iRBD	9447	rs7626079	0.136719	0.191976	0.47636
Body mass index	iRBD	9447	rs7637852	0.132594	0.192048	0.489928
Body mass index	iRBD	9447	rs7640424	0.133742	0.192046	0.486177
Body mass index	iRBD	9447	rs7683836	0.132785	0.191989	0.489171
Body mass index	iRBD	9447	rs7685048	0.141981	0.191958	0.459512
Body mass index	iRBD	9447	rs769449	0.142451	0.192113	0.458391
Body mass index	iRBD	9447	rs7694732	0.133821	0.191946	0.48569
Body mass index	iRBD	9447	rs7715256	0.151183	0.192222	0.431574
Body mass index	iRBD	9447	rs7724675	0.141246	0.191955	0.461835
Body mass index	iRBD	9447	rs7730898	0.136819	0.192145	0.476428
Body mass index	iRBD	9447	rs7761673	0.133288	0.191965	0.487471
Body mass index	iRBD	9447	rs7788008	0.142604	0.192174	0.458051
Body mass index	iRBD	9447	rs7811342	0.140282	0.192031	0.465074
Body mass index	iRBD	9447	rs7826312	0.142166	0.191966	0.458947
Body mass index	iRBD	9447	rs7844647	0.13384	0.191992	0.485734
Body mass index	iRBD	9447	rs7871866	0.133141	0.192078	0.48821
Body mass index	iRBD	9447	rs7899106	0.134186	0.192139	0.484937
Body mass index	iRBD	9447	rs7903146	0.132224	0.192251	0.491601
Body mass index	iRBD	9447	rs7925214	0.14071	0.192118	0.463916
Body mass index	iRBD	9447	rs7970953	0.14412	0.192049	0.452993
Body mass index	iRBD	9447	rs8047395	0.1165	0.198295	0.556863
Body mass index	iRBD	9447	rs8071182	0.143291	0.191963	0.455393
Body mass index	iRBD	9447	rs8097672	0.145897	0.192092	0.447546
Body mass index	iRBD	9447	rs818524	0.139912	0.191946	0.466054
Body mass index	iRBD	9447	rs8192675	0.135067	0.192106	0.482003
Body mass index	iRBD	9447	rs872281	0.142226	0.191976	0.45878
Body mass index	iRBD	9447	rs879620	0.146988	0.192598	0.445352
Body mass index	iRBD	9447	rs889398	0.151985	0.192402	0.429565
Body mass index	iRBD	9447	rs901630	0.130683	0.192106	0.496338
Body mass index	iRBD	9447	rs9367368	0.139002	0.191971	0.469016
Body mass index	iRBD	9447	rs9478671	0.143096	0.191949	0.455977
Body mass index	iRBD	9447	rs9522285	0.131317	0.192051	0.494127
Body mass index	iRBD	9447	rs9538162	0.127933	0.192152	0.505545
Body mass index	iRBD	9447	rs9615905	0.138498	0.191991	0.470678
Body mass index	iRBD	9447	rs9650755	0.130928	0.192074	0.495459
Body mass index	iRBD	9447	rs977747	0.130356	0.192234	0.497702
Body mass index	iRBD	9447	rs9783858	0.137509	0.191935	0.473723
Body mass index	iRBD	9447	rs9806742	0.142906	0.192073	0.456864
Body mass index	iRBD	9447	rs9816226	0.151042	0.192706	0.433159
Body mass index	iRBD	9447	rs9845966	0.132971	0.191972	0.488523
Body mass index	iRBD	9447	rs987237	0.149027	0.19332	0.440776
Body mass index	iRBD	9447	rs9926784	0.127751	0.192335	0.506553
Body mass index	iRBD	9447	All	0.137886	0.191803	0.472206
High density lipoprotein cholesterol levels	iRBD	9447	rs10031010	-0.00272182	0.135204	0.983939
High density lipoprotein cholesterol levels	iRBD	9447	rs10053349	0.00585323	0.135063	0.965433
High density lipoprotein cholesterol levels	iRBD	9447	rs10108282	-0.0116396	0.133877	0.930717
High density lipoprotein cholesterol levels	iRBD	9447	rs10162642	-0.0250354	0.135113	0.853
High density lipoprotein cholesterol levels	iRBD	9447	rs10233430	0.00762693	0.135335	0.955058
High density lipoprotein cholesterol levels	iRBD	9447	rs1045241	-0.00150607	0.135419	0.991127
High density lipoprotein cholesterol levels	iRBD	9447	rs1047891	-0.000912649	0.135479	0.994625
High density lipoprotein cholesterol levels	iRBD	9447	rs10504477	-0.00409544	0.13525	0.975843
High density lipoprotein cholesterol levels	iRBD	9447	rs10513801	-0.000674572	0.135547	0.996029
High density lipoprotein cholesterol levels	iRBD	9447	rs1055582	0.000542518	0.135463	0.996805
High density lipoprotein cholesterol levels	iRBD	9447	rs10750766	0.00326811	0.135461	0.980752
High density lipoprotein cholesterol levels	iRBD	9447	rs10774439	0.0046504	0.135356	0.972593
High density lipoprotein cholesterol levels	iRBD	9447	rs10786114	0.0011462	0.13548	0.99325
High density lipoprotein cholesterol levels	iRBD	9447	rs11009262	0.000394886	0.135424	0.997673
High density lipoprotein cholesterol levels	iRBD	9447	rs11021232	-0.00213826	0.135335	0.987394
High density lipoprotein cholesterol levels	iRBD	9447	rs11045171	0.00803593	0.13532	0.952646
High density lipoprotein cholesterol levels	iRBD	9447	rs11171710	0.00301291	0.135366	0.982243
High density lipoprotein cholesterol levels	iRBD	9447	rs11218738	0.00893994	0.135193	0.947276
High density lipoprotein cholesterol levels	iRBD	9447	rs112350227	0.00243031	0.135363	0.985676
High density lipoprotein cholesterol levels	iRBD	9447	rs11239536	-0.0144108	0.134909	0.914933
High density lipoprotein cholesterol levels	iRBD	9447	rs11254464	0.000465619	0.135443	0.997257
High density lipoprotein cholesterol levels	iRBD	9447	rs1132274	-0.00238584	0.135359	0.985937
High density lipoprotein cholesterol levels	iRBD	9447	rs113740515	-0.000366425	0.135776	0.997847
High density lipoprotein cholesterol levels	iRBD	9447	rs113966472	0.00028561	0.13541	0.998317
High density lipoprotein cholesterol levels	iRBD	9447	rs114165349	0.00142377	0.135593	0.991622
High density lipoprotein cholesterol levels	iRBD	9447	rs115912456	-0.00294777	0.135224	0.982608
High density lipoprotein cholesterol levels	iRBD	9447	rs116006942	0.00637912	0.135126	0.962347
High density lipoprotein cholesterol levels	iRBD	9447	rs11614202	0.0143156	0.134307	0.915115
High density lipoprotein cholesterol levels	iRBD	9447	rs11631178	-0.00188562	0.135325	0.988883
High density lipoprotein cholesterol levels	iRBD	9447	rs11640494	0.00557337	0.135273	0.967136
High density lipoprotein cholesterol levels	iRBD	9447	rs11664369	0.0126972	0.134856	0.924987
High density lipoprotein cholesterol levels	iRBD	9447	rs1168114	0.00236486	0.135448	0.98607
High density lipoprotein cholesterol levels	iRBD	9447	rs116843064	0.00469398	0.13638	0.972544
High density lipoprotein cholesterol levels	iRBD	9447	rs116857878	0.00854379	0.134365	0.949299
High density lipoprotein cholesterol levels	iRBD	9447	rs11688682	-0.00102732	0.135382	0.993945
High density lipoprotein cholesterol levels	iRBD	9447	rs11704977	-0.00145051	0.135338	0.991449
High density lipoprotein cholesterol levels	iRBD	9447	rs117230571	0.000806739	0.13547	0.995249
High density lipoprotein cholesterol levels	iRBD	9447	rs117291242	0.00196508	0.135394	0.98842
High density lipoprotein cholesterol levels	iRBD	9447	rs117762989	-0.00116583	0.135337	0.993127
High density lipoprotein cholesterol levels	iRBD	9447	rs117847213	0.000991297	0.135423	0.99416
High density lipoprotein cholesterol levels	iRBD	9447	rs12045101	0.00658195	0.134997	0.961114
High density lipoprotein cholesterol levels	iRBD	9447	rs12046972	0.00598748	0.135213	0.96468
High density lipoprotein cholesterol levels	iRBD	9447	rs12205778	0.00224164	0.135441	0.986795
High density lipoprotein cholesterol levels	iRBD	9447	rs12229011	0.00125843	0.135489	0.992589
High density lipoprotein cholesterol levels	iRBD	9447	rs1225053	0.00385794	0.135348	0.97726
High density lipoprotein cholesterol levels	iRBD	9447	rs1240820	0.00165805	0.135438	0.990232
High density lipoprotein cholesterol levels	iRBD	9447	rs12462109	0.00470486	0.135333	0.972267
High density lipoprotein cholesterol levels	iRBD	9447	rs12475332	0.00142766	0.135431	0.991589
High density lipoprotein cholesterol levels	iRBD	9447	rs12575456	0.0256304	0.135246	0.849693
High density lipoprotein cholesterol levels	iRBD	9447	rs12686780	0.00113653	0.13545	0.993305
High density lipoprotein cholesterol levels	iRBD	9447	rs1270076	-0.00224879	0.135307	0.98674
High density lipoprotein cholesterol levels	iRBD	9447	rs12705595	0.00133042	0.135424	0.992162
High density lipoprotein cholesterol levels	iRBD	9447	rs12740374	-0.000582191	0.135611	0.996575
High density lipoprotein cholesterol levels	iRBD	9447	rs12740811	-0.00158738	0.135315	0.99064
High density lipoprotein cholesterol levels	iRBD	9447	rs12781812	-0.000145967	0.13541	0.99914
High density lipoprotein cholesterol levels	iRBD	9447	rs12921195	-0.00157417	0.135303	0.990717
High density lipoprotein cholesterol levels	iRBD	9447	rs12926854	0.0088311	0.134348	0.94759
High density lipoprotein cholesterol levels	iRBD	9447	rs12928099	-0.00254848	0.135477	0.984992
High density lipoprotein cholesterol levels	iRBD	9447	rs12986742	-0.0110288	0.132812	0.933819
High density lipoprotein cholesterol levels	iRBD	9447	rs12998038	-0.00778057	0.134305	0.953803
High density lipoprotein cholesterol levels	iRBD	9447	rs13066793	-0.00236604	0.135276	0.986045
High density lipoprotein cholesterol levels	iRBD	9447	rs13087167	0.014228	0.134103	0.915505
High density lipoprotein cholesterol levels	iRBD	9447	rs13097947	-0.00366568	0.135287	0.978384
High density lipoprotein cholesterol levels	iRBD	9447	rs13107325	-0.0128775	0.135975	0.924549
High density lipoprotein cholesterol levels	iRBD	9447	rs13111599	-0.0033786	0.135123	0.980052
High density lipoprotein cholesterol levels	iRBD	9447	rs13144151	-0.00131794	0.135391	0.992233
High density lipoprotein cholesterol levels	iRBD	9447	rs13235365	0.00747306	0.135383	0.95598
High density lipoprotein cholesterol levels	iRBD	9447	rs13269725	0.00253398	0.135423	0.985071
High density lipoprotein cholesterol levels	iRBD	9447	rs13379043	0.00811291	0.135157	0.952135
High density lipoprotein cholesterol levels	iRBD	9447	rs13389219	-0.00181871	0.135665	0.989304
High density lipoprotein cholesterol levels	iRBD	9447	rs1383732	-0.00154177	0.135316	0.990909
High density lipoprotein cholesterol levels	iRBD	9447	rs1395221	0.00112258	0.135431	0.993386
High density lipoprotein cholesterol levels	iRBD	9447	rs140064750	-0.00196184	0.135307	0.988432
High density lipoprotein cholesterol levels	iRBD	9447	rs140164052	6.93636e-05	0.135449	0.999591
High density lipoprotein cholesterol levels	iRBD	9447	rs1411432	-0.000265315	0.135413	0.998437
High density lipoprotein cholesterol levels	iRBD	9447	rs1412234	0.00634394	0.134926	0.962499
High density lipoprotein cholesterol levels	iRBD	9447	rs141440048	0.00420652	0.135055	0.975152
High density lipoprotein cholesterol levels	iRBD	9447	rs141469619	-0.00731285	0.135471	0.95695
High density lipoprotein cholesterol levels	iRBD	9447	rs142288236	-0.00501693	0.135236	0.970407
High density lipoprotein cholesterol levels	iRBD	9447	rs1431659	-0.000773121	0.135391	0.995444
High density lipoprotein cholesterol levels	iRBD	9447	rs144033177	0.00181044	0.135427	0.989334
High density lipoprotein cholesterol levels	iRBD	9447	rs144311893	0.0100623	0.134956	0.940565
High density lipoprotein cholesterol levels	iRBD	9447	rs1446585	-0.00337977	0.135149	0.980049
High density lipoprotein cholesterol levels	iRBD	9447	rs145947882	-0.00766925	0.136073	0.955054
High density lipoprotein cholesterol levels	iRBD	9447	rs1471251	0.00511804	0.135432	0.969855
High density lipoprotein cholesterol levels	iRBD	9447	rs147627829	-0.00439948	0.135288	0.974058
High density lipoprotein cholesterol levels	iRBD	9447	rs147772065	-0.00351047	0.135123	0.979274
High density lipoprotein cholesterol levels	iRBD	9447	rs150237291	0.000390686	0.13543	0.997698
High density lipoprotein cholesterol levels	iRBD	9447	rs150844304	-0.0113903	0.135494	0.933005
High density lipoprotein cholesterol levels	iRBD	9447	rs150861794	0.000829461	0.135476	0.995115
High density lipoprotein cholesterol levels	iRBD	9447	rs1534696	-0.000134331	0.135487	0.999209
High density lipoprotein cholesterol levels	iRBD	9447	rs1601934	-0.00409848	0.139089	0.976492
High density lipoprotein cholesterol levels	iRBD	9447	rs16928809	-0.00597392	0.13504	0.964714
High density lipoprotein cholesterol levels	iRBD	9447	rs17124112	0.00476572	0.135207	0.971882
High density lipoprotein cholesterol levels	iRBD	9447	rs17138358	0.00627557	0.135603	0.963088
High density lipoprotein cholesterol levels	iRBD	9447	rs17309930	0.0018153	0.135493	0.989311
High density lipoprotein cholesterol levels	iRBD	9447	rs17326656	0.0115471	0.134939	0.931806
High density lipoprotein cholesterol levels	iRBD	9447	rs174566	-0.0173254	0.136329	0.898873
High density lipoprotein cholesterol levels	iRBD	9447	rs1760940	0.0061561	0.134779	0.963569
High density lipoprotein cholesterol levels	iRBD	9447	rs17713879	0.00423219	0.135319	0.97505
High density lipoprotein cholesterol levels	iRBD	9447	rs183906992	0.00387091	0.135291	0.977174
High density lipoprotein cholesterol levels	iRBD	9447	rs1862205	0.00441496	0.135228	0.973955
High density lipoprotein cholesterol levels	iRBD	9447	rs188502504	0.00775038	0.134824	0.954159
High density lipoprotein cholesterol levels	iRBD	9447	rs1955512	0.000769358	0.135433	0.995467
High density lipoprotein cholesterol levels	iRBD	9447	rs1970811	0.00360875	0.135325	0.978725
High density lipoprotein cholesterol levels	iRBD	9447	rs201441	-0.00388231	0.135033	0.977063
High density lipoprotein cholesterol levels	iRBD	9447	rs2066714	0.00681331	0.135728	0.959964
High density lipoprotein cholesterol levels	iRBD	9447	rs2068888	0.00369054	0.135494	0.97827
High density lipoprotein cholesterol levels	iRBD	9447	rs2098368	-0.00166891	0.135345	0.990162
High density lipoprotein cholesterol levels	iRBD	9447	rs2098918	0.00339275	0.135346	0.980001
High density lipoprotein cholesterol levels	iRBD	9447	rs2111216	0.0101455	0.135138	0.940155
High density lipoprotein cholesterol levels	iRBD	9447	rs2155220	0.000405874	0.135424	0.997609
High density lipoprotein cholesterol levels	iRBD	9447	rs2159607	-0.000350556	0.135526	0.997936
High density lipoprotein cholesterol levels	iRBD	9447	rs2196808	0.00855093	0.134551	0.949327
High density lipoprotein cholesterol levels	iRBD	9447	rs2236464	-0.00469187	0.135035	0.972283
High density lipoprotein cholesterol levels	iRBD	9447	rs2237035	0.00142076	0.135451	0.991631
High density lipoprotein cholesterol levels	iRBD	9447	rs2247355	0.00092224	0.135486	0.994569
High density lipoprotein cholesterol levels	iRBD	9447	rs2256609	0.00453883	0.135604	0.973299
High density lipoprotein cholesterol levels	iRBD	9447	rs2268840	-0.00458781	0.135149	0.97292
High density lipoprotein cholesterol levels	iRBD	9447	rs2271308	0.00115748	0.135648	0.993192
High density lipoprotein cholesterol levels	iRBD	9447	rs2281718	-0.0061163	0.136754	0.964327
High density lipoprotein cholesterol levels	iRBD	9447	rs2290866	0.000750123	0.135427	0.995581
High density lipoprotein cholesterol levels	iRBD	9447	rs2297409	0.00942734	0.135458	0.944515
High density lipoprotein cholesterol levels	iRBD	9447	rs2298624	-0.00313418	0.135493	0.981545
High density lipoprotein cholesterol levels	iRBD	9447	rs2298632	-0.00032515	0.135458	0.998085
High density lipoprotein cholesterol levels	iRBD	9447	rs2302263	0.00976661	0.135189	0.942407
High density lipoprotein cholesterol levels	iRBD	9447	rs2307111	0.013721	0.134536	0.918767
High density lipoprotein cholesterol levels	iRBD	9447	rs2339234	0.00285861	0.135367	0.983152
High density lipoprotein cholesterol levels	iRBD	9447	rs235314	-0.00264131	0.135438	0.984441
High density lipoprotein cholesterol levels	iRBD	9447	rs2362541	0.00187633	0.135414	0.988945
High density lipoprotein cholesterol levels	iRBD	9447	rs2364723	0.00502518	0.135135	0.970337
High density lipoprotein cholesterol levels	iRBD	9447	rs2417125	-0.000457572	0.135418	0.997304
High density lipoprotein cholesterol levels	iRBD	9447	rs2435307	-0.00395079	0.135316	0.976708
High density lipoprotein cholesterol levels	iRBD	9447	rs2516331	0.00161588	0.135437	0.990481
High density lipoprotein cholesterol levels	iRBD	9447	rs2520096	-0.00486252	0.135083	0.971285
High density lipoprotein cholesterol levels	iRBD	9447	rs254562	0.00576867	0.135056	0.96593
High density lipoprotein cholesterol levels	iRBD	9447	rs2586116	0.00203616	0.135444	0.988006
High density lipoprotein cholesterol levels	iRBD	9447	rs2642438	0.00195488	0.135648	0.988502
High density lipoprotein cholesterol levels	iRBD	9447	rs2645979	-0.0058381	0.134629	0.965411
High density lipoprotein cholesterol levels	iRBD	9447	rs267738	0.00344327	0.135459	0.979721
High density lipoprotein cholesterol levels	iRBD	9447	rs2723065	-0.00725872	0.134858	0.957075
High density lipoprotein cholesterol levels	iRBD	9447	rs2726111	0.00318731	0.135405	0.98122
High density lipoprotein cholesterol levels	iRBD	9447	rs2740488	-0.0186719	0.136767	0.891407
High density lipoprotein cholesterol levels	iRBD	9447	rs2792751	0.0116427	0.135644	0.931599
High density lipoprotein cholesterol levels	iRBD	9447	rs2800710	0.0033416	0.135517	0.980328
High density lipoprotein cholesterol levels	iRBD	9447	rs2804894	0.00279081	0.135447	0.983561
High density lipoprotein cholesterol levels	iRBD	9447	rs2814982	0.00202432	0.135492	0.98808
High density lipoprotein cholesterol levels	iRBD	9447	rs28362901	0.000222878	0.135445	0.998687
High density lipoprotein cholesterol levels	iRBD	9447	rs28510484	-0.00161586	0.13533	0.990473
High density lipoprotein cholesterol levels	iRBD	9447	rs286965	0.00350855	0.135366	0.979322
High density lipoprotein cholesterol levels	iRBD	9447	rs2910949	-0.0012531	0.135401	0.992616
High density lipoprotein cholesterol levels	iRBD	9447	rs2925979	-0.000632874	0.135874	0.996284
High density lipoprotein cholesterol levels	iRBD	9447	rs2943645	0.00068032	0.136139	0.996013
High density lipoprotein cholesterol levels	iRBD	9447	rs2963468	0.0071117	0.135242	0.958063
High density lipoprotein cholesterol levels	iRBD	9447	rs2965169	0.00281767	0.135374	0.983394
High density lipoprotein cholesterol levels	iRBD	9447	rs3027167	0.00457792	0.135226	0.972994
High density lipoprotein cholesterol levels	iRBD	9447	rs308	-0.0134752	0.135756	0.920931
High density lipoprotein cholesterol levels	iRBD	9447	rs3184504	0.00701474	0.135566	0.958733
High density lipoprotein cholesterol levels	iRBD	9447	rs32578	-0.000482929	0.135421	0.997155
High density lipoprotein cholesterol levels	iRBD	9447	rs330089	0.00467801	0.135217	0.972402
High density lipoprotein cholesterol levels	iRBD	9447	rs34045894	0.00347789	0.135351	0.9795
High density lipoprotein cholesterol levels	iRBD	9447	rs34138141	-0.00304947	0.135352	0.982025
High density lipoprotein cholesterol levels	iRBD	9447	rs343	0.00807091	0.137989	0.953359
High density lipoprotein cholesterol levels	iRBD	9447	rs35493868	0.0164561	0.135079	0.903037
High density lipoprotein cholesterol levels	iRBD	9447	rs36057735	-0.00129093	0.135554	0.992402
High density lipoprotein cholesterol levels	iRBD	9447	rs367070	-0.00314123	0.13574	0.981537
High density lipoprotein cholesterol levels	iRBD	9447	rs3732356	0.000118837	0.135476	0.9993
High density lipoprotein cholesterol levels	iRBD	9447	rs3745683	0.00469194	0.135719	0.972422
High density lipoprotein cholesterol levels	iRBD	9447	rs3746915	-0.00172178	0.135314	0.989848
High density lipoprotein cholesterol levels	iRBD	9447	rs3747973	0.00109591	0.13546	0.993545
High density lipoprotein cholesterol levels	iRBD	9447	rs3768321	0.000989791	0.135929	0.99419
High density lipoprotein cholesterol levels	iRBD	9447	rs3794752	-0.00709545	0.134521	0.957934
High density lipoprotein cholesterol levels	iRBD	9447	rs3814883	0.00190318	0.135467	0.988791
High density lipoprotein cholesterol levels	iRBD	9447	rs3924313	-0.00293971	0.135523	0.982694
High density lipoprotein cholesterol levels	iRBD	9447	rs4074448	-0.000905754	0.13545	0.994665
High density lipoprotein cholesterol levels	iRBD	9447	rs41272086	0.0136258	0.135519	0.919912
High density lipoprotein cholesterol levels	iRBD	9447	rs42125	0.00111519	0.135423	0.99343
High density lipoprotein cholesterol levels	iRBD	9447	rs429358	0.0052853	0.136282	0.969064
High density lipoprotein cholesterol levels	iRBD	9447	rs454968	-6.67852e-05	0.135413	0.999606
High density lipoprotein cholesterol levels	iRBD	9447	rs460428	-0.00346265	0.1352	0.979567
High density lipoprotein cholesterol levels	iRBD	9447	rs4614	0.00121499	0.135514	0.992846
High density lipoprotein cholesterol levels	iRBD	9447	rs4650994	0.00248443	0.135509	0.985372
High density lipoprotein cholesterol levels	iRBD	9447	rs4691379	0.0016621	0.135425	0.990208
High density lipoprotein cholesterol levels	iRBD	9447	rs4784709	-0.0126157	0.135484	0.925812
High density lipoprotein cholesterol levels	iRBD	9447	rs4804101	0.00248996	0.13543	0.985331
High density lipoprotein cholesterol levels	iRBD	9447	rs4855582	0.00685427	0.134809	0.95945
High density lipoprotein cholesterol levels	iRBD	9447	rs4871603	-0.0191302	0.135207	0.887484
High density lipoprotein cholesterol levels	iRBD	9447	rs4871624	-0.00115207	0.135493	0.993216
High density lipoprotein cholesterol levels	iRBD	9447	rs4875043	4.45389e-05	0.13543	0.999738
High density lipoprotein cholesterol levels	iRBD	9447	rs4899251	-0.00759546	0.134445	0.954948
High density lipoprotein cholesterol levels	iRBD	9447	rs4917675	0.00323387	0.135369	0.980941
High density lipoprotein cholesterol levels	iRBD	9447	rs4930352	0.00669812	0.135231	0.960496
High density lipoprotein cholesterol levels	iRBD	9447	rs4969141	-0.00692799	0.135595	0.959251
High density lipoprotein cholesterol levels	iRBD	9447	rs532436	-0.000903185	0.135511	0.994682
High density lipoprotein cholesterol levels	iRBD	9447	rs549058	-0.00185007	0.135327	0.989092
High density lipoprotein cholesterol levels	iRBD	9447	rs55781197	-0.0190033	0.135603	0.88855
High density lipoprotein cholesterol levels	iRBD	9447	rs557933	0.00807117	0.135001	0.952326
High density lipoprotein cholesterol levels	iRBD	9447	rs55935382	-0.00325282	0.135364	0.980829
High density lipoprotein cholesterol levels	iRBD	9447	rs559355	0.0293421	0.133446	0.825964
High density lipoprotein cholesterol levels	iRBD	9447	rs564832	0.00325155	0.135334	0.980832
High density lipoprotein cholesterol levels	iRBD	9447	rs58123204	-0.000338736	0.135438	0.998004
High density lipoprotein cholesterol levels	iRBD	9447	rs58298943	-7.62016e-05	0.135422	0.999551
High density lipoprotein cholesterol levels	iRBD	9447	rs59104589	0.0113133	0.134331	0.932882
High density lipoprotein cholesterol levels	iRBD	9447	rs59781045	-0.00715509	0.135942	0.958024
High density lipoprotein cholesterol levels	iRBD	9447	rs61352607	0.00567503	0.135553	0.966606
High density lipoprotein cholesterol levels	iRBD	9447	rs61435086	0.0062376	0.135375	0.963249
High density lipoprotein cholesterol levels	iRBD	9447	rs61596977	0.00252171	0.135393	0.98514
High density lipoprotein cholesterol levels	iRBD	9447	rs61748951	-0.00140271	0.135239	0.991724
High density lipoprotein cholesterol levels	iRBD	9447	rs61805075	-0.000537014	0.13563	0.996841
High density lipoprotein cholesterol levels	iRBD	9447	rs61884005	0.00235039	0.135388	0.986149
High density lipoprotein cholesterol levels	iRBD	9447	rs62102718	-0.00483899	0.135417	0.971494
High density lipoprotein cholesterol levels	iRBD	9447	rs62117487	-0.00092842	0.135589	0.994537
High density lipoprotein cholesterol levels	iRBD	9447	rs62246443	0.003446	0.135311	0.979682
High density lipoprotein cholesterol levels	iRBD	9447	rs62271373	0.00262629	0.135511	0.984538
High density lipoprotein cholesterol levels	iRBD	9447	rs62331150	0.00831368	0.134443	0.950692
High density lipoprotein cholesterol levels	iRBD	9447	rs62428831	0.00317785	0.135366	0.981271
High density lipoprotein cholesterol levels	iRBD	9447	rs635769	0.00809764	0.135239	0.952254
High density lipoprotein cholesterol levels	iRBD	9447	rs6460894	0.000270397	0.135432	0.998407
High density lipoprotein cholesterol levels	iRBD	9447	rs6469605	-0.00035589	0.135783	0.997909
High density lipoprotein cholesterol levels	iRBD	9447	rs6705285	0.000708043	0.13542	0.995828
High density lipoprotein cholesterol levels	iRBD	9447	rs676210	-0.010442	0.136347	0.938954
High density lipoprotein cholesterol levels	iRBD	9447	rs6762415	-0.00409916	0.135006	0.975778
High density lipoprotein cholesterol levels	iRBD	9447	rs6765484	-0.0146345	0.134629	0.913439
High density lipoprotein cholesterol levels	iRBD	9447	rs680321	0.00313453	0.135346	0.981523
High density lipoprotein cholesterol levels	iRBD	9447	rs6824451	0.0038387	0.135503	0.9774
High density lipoprotein cholesterol levels	iRBD	9447	rs686030	-0.009627	0.135723	0.943453
High density lipoprotein cholesterol levels	iRBD	9447	rs689183	-0.00653372	0.134936	0.961381
High density lipoprotein cholesterol levels	iRBD	9447	rs6934962	0.00539389	0.135321	0.968205
High density lipoprotein cholesterol levels	iRBD	9447	rs6939861	0.00678621	0.134947	0.959893
High density lipoprotein cholesterol levels	iRBD	9447	rs7036107	0.00360201	0.135331	0.978766
High density lipoprotein cholesterol levels	iRBD	9447	rs703966	-0.00222602	0.135399	0.986883
High density lipoprotein cholesterol levels	iRBD	9447	rs7158166	0.0046443	0.13531	0.972619
High density lipoprotein cholesterol levels	iRBD	9447	rs71603401	0.00659852	0.134799	0.960958
High density lipoprotein cholesterol levels	iRBD	9447	rs71647892	0.00328439	0.135319	0.980636
High density lipoprotein cholesterol levels	iRBD	9447	rs7170463	-0.00491053	0.135282	0.971044
High density lipoprotein cholesterol levels	iRBD	9447	rs7186799	-0.000608359	0.135577	0.99642
High density lipoprotein cholesterol levels	iRBD	9447	rs7218647	-0.00319581	0.13514	0.981133
High density lipoprotein cholesterol levels	iRBD	9447	rs7251640	0.00328348	0.135317	0.980641
High density lipoprotein cholesterol levels	iRBD	9447	rs72647336	-0.00901455	0.134693	0.94664
High density lipoprotein cholesterol levels	iRBD	9447	rs7281183	0.00344812	0.135311	0.97967
High density lipoprotein cholesterol levels	iRBD	9447	rs72926946	0.0179818	0.133969	0.893226
High density lipoprotein cholesterol levels	iRBD	9447	rs72964564	-0.00256454	0.135176	0.984864
High density lipoprotein cholesterol levels	iRBD	9447	rs7305678	-0.00350091	0.135144	0.979333
High density lipoprotein cholesterol levels	iRBD	9447	rs73151974	0.00152894	0.135428	0.990992
High density lipoprotein cholesterol levels	iRBD	9447	rs73243877	-0.00523177	0.135329	0.969162
High density lipoprotein cholesterol levels	iRBD	9447	rs73455693	-0.00242816	0.135218	0.985673
High density lipoprotein cholesterol levels	iRBD	9447	rs74500135	-0.00126813	0.135406	0.992528
High density lipoprotein cholesterol levels	iRBD	9447	rs7488780	0.00321853	0.135348	0.981028
High density lipoprotein cholesterol levels	iRBD	9447	rs75032664	0.000457087	0.135417	0.997307
High density lipoprotein cholesterol levels	iRBD	9447	rs75152587	-0.00832253	0.13495	0.950825
High density lipoprotein cholesterol levels	iRBD	9447	rs75246752	-0.000944871	0.135305	0.994428
High density lipoprotein cholesterol levels	iRBD	9447	rs75479205	-0.00291532	0.135154	0.982791
High density lipoprotein cholesterol levels	iRBD	9447	rs75609851	0.0163064	0.134763	0.90369
High density lipoprotein cholesterol levels	iRBD	9447	rs75662196	0.00602361	0.135422	0.964521
High density lipoprotein cholesterol levels	iRBD	9447	rs7583067	-0.00548972	0.134945	0.96755
High density lipoprotein cholesterol levels	iRBD	9447	rs7622114	-0.00709966	0.134395	0.95787
High density lipoprotein cholesterol levels	iRBD	9447	rs76247316	-0.00465593	0.134932	0.972474
High density lipoprotein cholesterol levels	iRBD	9447	rs76428106	-0.00160649	0.135345	0.99053
High density lipoprotein cholesterol levels	iRBD	9447	rs7665587	-0.00389334	0.135221	0.97703
High density lipoprotein cholesterol levels	iRBD	9447	rs76962725	0.000243905	0.13542	0.998563
High density lipoprotein cholesterol levels	iRBD	9447	rs771481	-0.00792009	0.135296	0.953319
High density lipoprotein cholesterol levels	iRBD	9447	rs7725218	-0.00193218	0.135283	0.988605
High density lipoprotein cholesterol levels	iRBD	9447	rs77605964	0.00618206	0.135178	0.963523
High density lipoprotein cholesterol levels	iRBD	9447	rs77960347	0.0146122	0.137065	0.9151
High density lipoprotein cholesterol levels	iRBD	9447	rs78058190	0.0111514	0.135414	0.934368
High density lipoprotein cholesterol levels	iRBD	9447	rs7817574	0.0100258	0.135338	0.940947
High density lipoprotein cholesterol levels	iRBD	9447	rs7826177	0.00409743	0.135221	0.975826
High density lipoprotein cholesterol levels	iRBD	9447	rs7853377	0.00289464	0.135396	0.982943
High density lipoprotein cholesterol levels	iRBD	9447	rs79153732	-0.00400946	0.135626	0.976416
High density lipoprotein cholesterol levels	iRBD	9447	rs7924036	-0.00184019	0.135379	0.989155
High density lipoprotein cholesterol levels	iRBD	9447	rs79600951	-0.0136021	0.136864	0.920833
High density lipoprotein cholesterol levels	iRBD	9447	rs79634051	-0.00153571	0.135327	0.990946
High density lipoprotein cholesterol levels	iRBD	9447	rs80005209	0.00237491	0.136449	0.986113
High density lipoprotein cholesterol levels	iRBD	9447	rs8007841	0.00581388	0.135108	0.965677
High density lipoprotein cholesterol levels	iRBD	9447	rs8014289	-0.00280151	0.135355	0.983487
High density lipoprotein cholesterol levels	iRBD	9447	rs8081548	0.00104467	0.135504	0.993849
High density lipoprotein cholesterol levels	iRBD	9447	rs8086351	0.00392109	0.136922	0.977154
High density lipoprotein cholesterol levels	iRBD	9447	rs830620	0.0106153	0.134546	0.937114
High density lipoprotein cholesterol levels	iRBD	9447	rs880674	-0.000736619	0.135379	0.995659
High density lipoprotein cholesterol levels	iRBD	9447	rs907866	0.00154832	0.13552	0.990884
High density lipoprotein cholesterol levels	iRBD	9447	rs921919	0.0158378	0.135656	0.907058
High density lipoprotein cholesterol levels	iRBD	9447	rs9327468	0.00768734	0.134827	0.954532
High density lipoprotein cholesterol levels	iRBD	9447	rs9347737	-0.00501914	0.135054	0.970354
High density lipoprotein cholesterol levels	iRBD	9447	rs9465693	0.00219703	0.135401	0.987054
High density lipoprotein cholesterol levels	iRBD	9447	rs9604045	-0.0040807	0.135147	0.975912
High density lipoprotein cholesterol levels	iRBD	9447	rs9622830	0.00334268	0.135436	0.98031
High density lipoprotein cholesterol levels	iRBD	9447	rs964184	0.0028716	0.137713	0.983364
High density lipoprotein cholesterol levels	iRBD	9447	rs9647335	0.0134803	0.134868	0.920383
High density lipoprotein cholesterol levels	iRBD	9447	rs968050	0.00311324	0.135396	0.981655
High density lipoprotein cholesterol levels	iRBD	9447	rs983663	0.00299892	0.135394	0.982329
High density lipoprotein cholesterol levels	iRBD	9447	rs9916613	-0.00286647	0.135277	0.983094
High density lipoprotein cholesterol levels	iRBD	9447	rs9933509	0.00465498	0.135306	0.972555
High density lipoprotein cholesterol levels	iRBD	9447	rs998584	0.00210009	0.135802	0.987662
High density lipoprotein cholesterol levels	iRBD	9447	rs9987289	0.0111243	0.136249	0.934928
High density lipoprotein cholesterol levels	iRBD	9447	rs9989419	-0.0464449	0.1433	0.745855
High density lipoprotein cholesterol levels	iRBD	9447	All	0.000848335	0.135152	0.994992
Low density lipoprotein cholesterol levels	iRBD	9447	rs1016988	-0.124605	0.148558	0.401603
Low density lipoprotein cholesterol levels	iRBD	9447	rs10231941	-0.122376	0.148194	0.408928
Low density lipoprotein cholesterol levels	iRBD	9447	rs10448340	-0.125656	0.148674	0.398009
Low density lipoprotein cholesterol levels	iRBD	9447	rs10832963	-0.127212	0.148914	0.392958
Low density lipoprotein cholesterol levels	iRBD	9447	rs10910476	-0.121657	0.147538	0.40961
Low density lipoprotein cholesterol levels	iRBD	9447	rs11014204	-0.132298	0.148972	0.3745
Low density lipoprotein cholesterol levels	iRBD	9447	rs11065385	-0.134745	0.149188	0.366422
Low density lipoprotein cholesterol levels	iRBD	9447	rs11099097	-0.136922	0.148608	0.356861
Low density lipoprotein cholesterol levels	iRBD	9447	rs111273322	-0.13507	0.148807	0.364044
Low density lipoprotein cholesterol levels	iRBD	9447	rs11226108	-0.13553	0.148677	0.361993
Low density lipoprotein cholesterol levels	iRBD	9447	rs113177823	-0.128926	0.149021	0.386955
Low density lipoprotein cholesterol levels	iRBD	9447	rs114165349	-0.131721	0.149058	0.376864
Low density lipoprotein cholesterol levels	iRBD	9447	rs115458560	-0.139358	0.147737	0.345535
Low density lipoprotein cholesterol levels	iRBD	9447	rs11568318	-0.128473	0.148885	0.388192
Low density lipoprotein cholesterol levels	iRBD	9447	rs11591147	-0.120059	0.156242	0.442241
Low density lipoprotein cholesterol levels	iRBD	9447	rs11601507	-0.12198	0.148222	0.410533
Low density lipoprotein cholesterol levels	iRBD	9447	rs11621792	-0.126972	0.149022	0.394194
Low density lipoprotein cholesterol levels	iRBD	9447	rs116734477	-0.12986	0.149109	0.383805
Low density lipoprotein cholesterol levels	iRBD	9447	rs117139027	-0.13259	0.148874	0.373134
Low density lipoprotein cholesterol levels	iRBD	9447	rs117733303	-0.114551	0.147553	0.43755
Low density lipoprotein cholesterol levels	iRBD	9447	rs118039278	-0.0897157	0.148268	0.545118
Low density lipoprotein cholesterol levels	iRBD	9447	rs1183851	-0.119468	0.148693	0.421712
Low density lipoprotein cholesterol levels	iRBD	9447	rs12078100	-0.12726	0.148812	0.392456
Low density lipoprotein cholesterol levels	iRBD	9447	rs12162782	-0.140374	0.147475	0.341174
Low density lipoprotein cholesterol levels	iRBD	9447	rs12208357	-0.139647	0.149261	0.349485
Low density lipoprotein cholesterol levels	iRBD	9447	rs12246352	-0.121732	0.14817	0.411321
Low density lipoprotein cholesterol levels	iRBD	9447	rs1229984	-0.126087	0.149144	0.397884
Low density lipoprotein cholesterol levels	iRBD	9447	rs12445804	-0.140812	0.147434	0.339535
Low density lipoprotein cholesterol levels	iRBD	9447	rs12471768	-0.131267	0.149005	0.378339
Low density lipoprotein cholesterol levels	iRBD	9447	rs1250258	-0.137072	0.148285	0.355287
Low density lipoprotein cholesterol levels	iRBD	9447	rs1260326	-0.134561	0.149713	0.368763
Low density lipoprotein cholesterol levels	iRBD	9447	rs12916	-0.126383	0.151547	0.404308
Low density lipoprotein cholesterol levels	iRBD	9447	rs13020929	-0.139618	0.148118	0.345876
Low density lipoprotein cholesterol levels	iRBD	9447	rs13076933	-0.124344	0.148873	0.403585
Low density lipoprotein cholesterol levels	iRBD	9447	rs13107325	-0.137458	0.148393	0.354284
Low density lipoprotein cholesterol levels	iRBD	9447	rs13108218	-0.128834	0.149065	0.387435
Low density lipoprotein cholesterol levels	iRBD	9447	rs13121616	-0.123272	0.147957	0.404751
Low density lipoprotein cholesterol levels	iRBD	9447	rs1350559	-0.13813	0.148271	0.351539
Low density lipoprotein cholesterol levels	iRBD	9447	rs143020224	-0.0935955	0.157795	0.553082
Low density lipoprotein cholesterol levels	iRBD	9447	rs146433259	-0.126574	0.148673	0.394573
Low density lipoprotein cholesterol levels	iRBD	9447	rs146534110	-0.131888	0.149035	0.376184
Low density lipoprotein cholesterol levels	iRBD	9447	rs150474434	-0.124503	0.148963	0.403268
Low density lipoprotein cholesterol levels	iRBD	9447	rs1551891	-0.163322	0.155424	0.293343
Low density lipoprotein cholesterol levels	iRBD	9447	rs1556562	-0.130295	0.149058	0.382052
Low density lipoprotein cholesterol levels	iRBD	9447	rs17050272	-0.118605	0.148022	0.422979
Low density lipoprotein cholesterol levels	iRBD	9447	rs174564	-0.146371	0.148845	0.32542
Low density lipoprotein cholesterol levels	iRBD	9447	rs17476364	-0.135106	0.148719	0.363634
Low density lipoprotein cholesterol levels	iRBD	9447	rs1801689	-0.152506	0.147619	0.301555
Low density lipoprotein cholesterol levels	iRBD	9447	rs183130	-0.124763	0.149454	0.403835
Low density lipoprotein cholesterol levels	iRBD	9447	rs2043085	-0.125426	0.148809	0.399301
Low density lipoprotein cholesterol levels	iRBD	9447	rs2066714	-0.126967	0.148851	0.39367
Low density lipoprotein cholesterol levels	iRBD	9447	rs2068888	-0.135626	0.148998	0.362689
Low density lipoprotein cholesterol levels	iRBD	9447	rs2073547	-0.161519	0.147842	0.274608
Low density lipoprotein cholesterol levels	iRBD	9447	rs2160994	-0.131817	0.149094	0.376631
Low density lipoprotein cholesterol levels	iRBD	9447	rs2238162	-0.13329	0.149021	0.371088
Low density lipoprotein cholesterol levels	iRBD	9447	rs2250802	-0.123931	0.148653	0.404452
Low density lipoprotein cholesterol levels	iRBD	9447	rs2287622	-0.139463	0.148756	0.348487
Low density lipoprotein cholesterol levels	iRBD	9447	rs2391825	-0.129551	0.148963	0.384474
Low density lipoprotein cholesterol levels	iRBD	9447	rs2519093	-0.139387	0.150246	0.353551
Low density lipoprotein cholesterol levels	iRBD	9447	rs2618566	-0.12845	0.149231	0.389378
Low density lipoprotein cholesterol levels	iRBD	9447	rs2642438	-0.129935	0.149271	0.384047
Low density lipoprotein cholesterol levels	iRBD	9447	rs2737265	-0.123764	0.148709	0.405264
Low density lipoprotein cholesterol levels	iRBD	9447	rs2738447	-0.0955265	0.148549	0.520184
Low density lipoprotein cholesterol levels	iRBD	9447	rs2740488	-0.142219	0.148592	0.338514
Low density lipoprotein cholesterol levels	iRBD	9447	rs2745353	-0.133385	0.148896	0.370344
Low density lipoprotein cholesterol levels	iRBD	9447	rs2820226	-0.126039	0.148663	0.396538
Low density lipoprotein cholesterol levels	iRBD	9447	rs28406917	-0.12446	0.148245	0.401155
Low density lipoprotein cholesterol levels	iRBD	9447	rs28615248	-0.124236	0.148401	0.402498
Low density lipoprotein cholesterol levels	iRBD	9447	rs28631087	-0.139101	0.147949	0.347115
Low density lipoprotein cholesterol levels	iRBD	9447	rs3104412	-0.126636	0.148846	0.39489
Low density lipoprotein cholesterol levels	iRBD	9447	rs34042070	-0.111703	0.149346	0.454491
Low density lipoprotein cholesterol levels	iRBD	9447	rs34265667	-0.132093	0.148931	0.375111
Low density lipoprotein cholesterol levels	iRBD	9447	rs34568880	-0.140866	0.148101	0.34153
Low density lipoprotein cholesterol levels	iRBD	9447	rs35511051	-0.13529	0.148938	0.363683
Low density lipoprotein cholesterol levels	iRBD	9447	rs35882350	-0.133933	0.148795	0.368058
Low density lipoprotein cholesterol levels	iRBD	9447	rs3732359	-0.124248	0.148537	0.402887
Low density lipoprotein cholesterol levels	iRBD	9447	rs375972689	-0.133712	0.149588	0.371393
Low density lipoprotein cholesterol levels	iRBD	9447	rs3780181	-0.138148	0.148264	0.351454
Low density lipoprotein cholesterol levels	iRBD	9447	rs3822855	-0.12328	0.148636	0.406872
Low density lipoprotein cholesterol levels	iRBD	9447	rs3823376	-0.12934	0.149091	0.385655
Low density lipoprotein cholesterol levels	iRBD	9447	rs4148826	-0.132634	0.148935	0.373172
Low density lipoprotein cholesterol levels	iRBD	9447	rs4263041	-0.146372	0.150567	0.330981
Low density lipoprotein cholesterol levels	iRBD	9447	rs4307732	-0.142479	0.149002	0.338962
Low density lipoprotein cholesterol levels	iRBD	9447	rs438568	-0.14679	0.147417	0.319373
Low density lipoprotein cholesterol levels	iRBD	9447	rs440677	-0.121208	0.148037	0.412917
Low density lipoprotein cholesterol levels	iRBD	9447	rs4666384	-0.146764	0.147489	0.319696
Low density lipoprotein cholesterol levels	iRBD	9447	rs472495	-0.151066	0.149426	0.312028
Low density lipoprotein cholesterol levels	iRBD	9447	rs4738684	-0.156164	0.147983	0.291296
Low density lipoprotein cholesterol levels	iRBD	9447	rs4930163	-0.123379	0.148055	0.404658
Low density lipoprotein cholesterol levels	iRBD	9447	rs4954192	-0.132705	0.14888	0.37274
Low density lipoprotein cholesterol levels	iRBD	9447	rs4970834	-0.116045	0.153667	0.450147
Low density lipoprotein cholesterol levels	iRBD	9447	rs556107	-0.109761	0.148787	0.460695
Low density lipoprotein cholesterol levels	iRBD	9447	rs55637835	-0.127202	0.148753	0.392484
Low density lipoprotein cholesterol levels	iRBD	9447	rs55714927	-0.136207	0.148925	0.360403
Low density lipoprotein cholesterol levels	iRBD	9447	rs56130071	-0.124556	0.149213	0.403857
Low density lipoprotein cholesterol levels	iRBD	9447	rs56236159	-0.132863	0.14893	0.37233
Low density lipoprotein cholesterol levels	iRBD	9447	rs597808	-0.123032	0.149197	0.409584
Low density lipoprotein cholesterol levels	iRBD	9447	rs60612724	-0.123713	0.147999	0.403208
Low density lipoprotein cholesterol levels	iRBD	9447	rs61003864	-0.135077	0.14869	0.363642
Low density lipoprotein cholesterol levels	iRBD	9447	rs61754230	-0.135122	0.148358	0.36241
Low density lipoprotein cholesterol levels	iRBD	9447	rs61988556	-0.127999	0.148859	0.389862
Low density lipoprotein cholesterol levels	iRBD	9447	rs62033400	-0.132146	0.14901	0.37517
Low density lipoprotein cholesterol levels	iRBD	9447	rs6475606	-0.134593	0.14909	0.366651
Low density lipoprotein cholesterol levels	iRBD	9447	rs6495122	-0.126245	0.148784	0.396155
Low density lipoprotein cholesterol levels	iRBD	9447	rs6544713	-0.156585	0.150082	0.296797
Low density lipoprotein cholesterol levels	iRBD	9447	rs6560499	-0.138949	0.14785	0.347324
Low density lipoprotein cholesterol levels	iRBD	9447	rs6602912	-0.142464	0.14832	0.336795
Low density lipoprotein cholesterol levels	iRBD	9447	rs6680227	-0.131108	0.149476	0.380422
Low density lipoprotein cholesterol levels	iRBD	9447	rs6709904	-0.139236	0.149205	0.350727
Low density lipoprotein cholesterol levels	iRBD	9447	rs6732741	-0.132168	0.149109	0.375409
Low density lipoprotein cholesterol levels	iRBD	9447	rs6874202	-0.141127	0.149323	0.344603
Low density lipoprotein cholesterol levels	iRBD	9447	rs7108486	-0.130172	0.148984	0.382265
Low density lipoprotein cholesterol levels	iRBD	9447	rs71311871	-0.133207	0.149025	0.3714
Low density lipoprotein cholesterol levels	iRBD	9447	rs7202323	-0.142518	0.148501	0.337199
Low density lipoprotein cholesterol levels	iRBD	9447	rs7241918	-0.128991	0.14892	0.386391
Low density lipoprotein cholesterol levels	iRBD	9447	rs72631343	-0.132624	0.14912	0.3738
Low density lipoprotein cholesterol levels	iRBD	9447	rs72911393	-0.144544	0.147431	0.32688
Low density lipoprotein cholesterol levels	iRBD	9447	rs7562734	-0.135057	0.149034	0.364821
Low density lipoprotein cholesterol levels	iRBD	9447	rs7569317	-0.118047	0.147828	0.424556
Low density lipoprotein cholesterol levels	iRBD	9447	rs76468627	-0.131699	0.148972	0.376668
Low density lipoprotein cholesterol levels	iRBD	9447	rs7734476	-0.128934	0.149114	0.387222
Low density lipoprotein cholesterol levels	iRBD	9447	rs7746081	-0.131915	0.14921	0.376648
Low density lipoprotein cholesterol levels	iRBD	9447	rs77542162	-0.121416	0.149076	0.415386
Low density lipoprotein cholesterol levels	iRBD	9447	rs7776054	-0.132802	0.148978	0.372703
Low density lipoprotein cholesterol levels	iRBD	9447	rs77960347	-0.126137	0.148839	0.396732
Low density lipoprotein cholesterol levels	iRBD	9447	rs78508096	-0.136546	0.148678	0.358409
Low density lipoprotein cholesterol levels	iRBD	9447	rs79220007	-0.148546	0.147872	0.315111
Low density lipoprotein cholesterol levels	iRBD	9447	rs79828839	-0.130541	0.148985	0.380919
Low density lipoprotein cholesterol levels	iRBD	9447	rs8107974	-0.102134	0.1505	0.497369
Low density lipoprotein cholesterol levels	iRBD	9447	rs869412	-0.137861	0.147937	0.351392
Low density lipoprotein cholesterol levels	iRBD	9447	rs880315	-0.136128	0.148701	0.359956
Low density lipoprotein cholesterol levels	iRBD	9447	rs9289196	-0.126146	0.148618	0.395996
Low density lipoprotein cholesterol levels	iRBD	9447	rs934197	-0.0928085	0.152604	0.543078
Low density lipoprotein cholesterol levels	iRBD	9447	rs9471968	-0.13281	0.148909	0.372454
Low density lipoprotein cholesterol levels	iRBD	9447	rs9496567	-0.127303	0.148849	0.392411
Low density lipoprotein cholesterol levels	iRBD	9447	rs960596	-0.134852	0.148754	0.364647
Low density lipoprotein cholesterol levels	iRBD	9447	rs964184	-0.134479	0.150026	0.370057
Low density lipoprotein cholesterol levels	iRBD	9447	rs9834932	-0.119755	0.148368	0.41958
Low density lipoprotein cholesterol levels	iRBD	9447	rs9884390	-0.134854	0.148901	0.365116
Low density lipoprotein cholesterol levels	iRBD	9447	rs9894946	-0.129217	0.148959	0.385687
Low density lipoprotein cholesterol levels	iRBD	9447	rs9987289	-0.123487	0.149105	0.407566
Low density lipoprotein cholesterol levels	iRBD	9447	All	-0.130811	0.148362	0.377936
Total cholesterol	iRBD	9447	rs10402112	-0.032497	0.175221	0.852866
Total cholesterol	iRBD	9447	rs10449300	-0.0271721	0.158088	0.863532
Total cholesterol	iRBD	9447	rs111617668	-0.0991882	0.149471	0.506948
Total cholesterol	iRBD	9447	rs11591147	-0.046662	0.176244	0.791196
Total cholesterol	iRBD	9447	rs144064722	-0.0400284	0.164595	0.807856
Total cholesterol	iRBD	9447	rs1532085	-0.0429044	0.167452	0.797782
Total cholesterol	iRBD	9447	rs17699030	-0.0599637	0.167721	0.720703
Total cholesterol	iRBD	9447	rs182695896	-0.0779071	0.164331	0.635439
Total cholesterol	iRBD	9447	rs185415345	-0.0498288	0.164077	0.761363
Total cholesterol	iRBD	9447	rs2495477	-0.0895084	0.162931	0.582755
Total cholesterol	iRBD	9447	rs261334	-0.043415	0.169414	0.797746
Total cholesterol	iRBD	9447	rs2980853	-0.00511672	0.146885	0.972211
Total cholesterol	iRBD	9447	rs3005923	-0.0618116	0.167476	0.71207
Total cholesterol	iRBD	9447	rs3741298	-0.0676984	0.168924	0.688595
Total cholesterol	iRBD	9447	rs4665972	-0.0778294	0.166165	0.639508
Total cholesterol	iRBD	9447	rs629301	-0.0587799	0.169952	0.729447
Total cholesterol	iRBD	9447	rs72999033	-0.027907	0.160296	0.861789
Total cholesterol	iRBD	9447	rs7412	-0.249787	0.172479	0.147556
Total cholesterol	iRBD	9447	rs79225634	-0.0679922	0.169462	0.688255
Total cholesterol	iRBD	9447	rs952275	-0.0592285	0.170636	0.728514
Total cholesterol	iRBD	9447	All	-0.0622669	0.161428	0.699701
Triglycerides	iRBD	9447	rs10401969	-0.0868635	0.15292	0.570013
Triglycerides	iRBD	9447	rs10440120	-0.12133	0.150079	0.418834
Triglycerides	iRBD	9447	rs10761762	-0.113544	0.150227	0.449761
Triglycerides	iRBD	9447	rs11057408	-0.109198	0.150165	0.467111
Triglycerides	iRBD	9447	rs11613352	-0.120885	0.150084	0.420563
Triglycerides	iRBD	9447	rs11974409	-0.175848	0.153186	0.250995
Triglycerides	iRBD	9447	rs12280753	-0.0810495	0.157277	0.606322
Triglycerides	iRBD	9447	rs1260326	-0.139451	0.160285	0.384289
Triglycerides	iRBD	9447	rs12676857	-0.117047	0.150116	0.43556
Triglycerides	iRBD	9447	rs12678919	-0.156388	0.158456	0.323668
Triglycerides	iRBD	9447	rs12748152	-0.123701	0.150007	0.40958
Triglycerides	iRBD	9447	rs1321257	-0.109262	0.150817	0.468777
Triglycerides	iRBD	9447	rs13389219	-0.110701	0.150221	0.461172
Triglycerides	iRBD	9447	rs16948098	-0.0877591	0.15051	0.55984
Triglycerides	iRBD	9447	rs174535	-0.0952667	0.151134	0.528469
Triglycerides	iRBD	9447	rs17513135	-0.114367	0.149971	0.445707
Triglycerides	iRBD	9447	rs1832007	-0.1045	0.150099	0.486302
Triglycerides	iRBD	9447	rs2043085	-0.103743	0.150446	0.490462
Triglycerides	iRBD	9447	rs2068888	-0.120366	0.150145	0.422748
Triglycerides	iRBD	9447	rs2239520	-0.129391	0.150123	0.388742
Triglycerides	iRBD	9447	rs2247056	-0.126622	0.150411	0.399878
Triglycerides	iRBD	9447	rs2250802	-0.123998	0.150039	0.408555
Triglycerides	iRBD	9447	rs247616	-0.107047	0.15069	0.47747
Triglycerides	iRBD	9447	rs287621	-0.111316	0.149999	0.458023
Triglycerides	iRBD	9447	rs2954022	-0.012249	0.154376	0.936758
Triglycerides	iRBD	9447	rs2972146	-0.114806	0.150248	0.444802
Triglycerides	iRBD	9447	rs3198697	-0.119529	0.15	0.425533
Triglycerides	iRBD	9447	rs3760627	-0.113734	0.149977	0.448245
Triglycerides	iRBD	9447	rs38855	-0.115161	0.149968	0.442546
Triglycerides	iRBD	9447	rs439401	-0.0800928	0.1528	0.600163
Triglycerides	iRBD	9447	rs442177	-0.111617	0.15039	0.457975
Triglycerides	iRBD	9447	rs4587594	-0.114656	0.152922	0.453394
Triglycerides	iRBD	9447	rs4719841	-0.118979	0.150123	0.428043
Triglycerides	iRBD	9447	rs588136	-0.100572	0.150847	0.504956
Triglycerides	iRBD	9447	rs634869	-0.132644	0.150219	0.377235
Triglycerides	iRBD	9447	rs676210	-0.0959426	0.152612	0.529564
Triglycerides	iRBD	9447	rs6831256	-0.110965	0.150206	0.460056
Triglycerides	iRBD	9447	rs6882076	-0.123578	0.150293	0.410936
Triglycerides	iRBD	9447	rs6995541	-0.112203	0.150139	0.454867
Triglycerides	iRBD	9447	rs719726	-0.112714	0.149984	0.452349
Triglycerides	iRBD	9447	rs7248104	-0.118374	0.15007	0.430233
Triglycerides	iRBD	9447	rs731839	-0.108767	0.150047	0.468525
Triglycerides	iRBD	9447	rs7350481	-0.189556	0.161943	0.241795
Triglycerides	iRBD	9447	rs749671	-0.105827	0.15002	0.480552
Triglycerides	iRBD	9447	rs8077889	-0.117592	0.150038	0.433189
Triglycerides	iRBD	9447	rs948690	-0.141093	0.150343	0.348002
Triglycerides	iRBD	9447	rs9686661	-0.10662	0.150368	0.47829
Triglycerides	iRBD	9447	rs998584	-0.116572	0.150257	0.437856
Triglycerides	iRBD	9447	All	-0.114056	0.149714	0.446164
Hypertension	iRBD	9447	rs10059884	-0.0435291	0.124129	0.725832
Hypertension	iRBD	9447	rs10185395	-0.0648787	0.125101	0.604034
Hypertension	iRBD	9447	rs10206833	-0.0659164	0.125015	0.598007
Hypertension	iRBD	9447	rs10217559	-0.0825171	0.123767	0.504954
Hypertension	iRBD	9447	rs10757274	-0.057288	0.124774	0.646136
Hypertension	iRBD	9447	rs10786736	-0.0351091	0.123369	0.775961
Hypertension	iRBD	9447	rs11636952	-0.0820728	0.123673	0.506928
Hypertension	iRBD	9447	rs117515309	-0.0673591	0.124688	0.589045
Hypertension	iRBD	9447	rs12509595	-0.0441008	0.126751	0.727891
Hypertension	iRBD	9447	rs1275984	-0.0578424	0.127372	0.649741
Hypertension	iRBD	9447	rs12828438	-0.079653	0.124261	0.521515
Hypertension	iRBD	9447	rs13112725	-0.0753008	0.124905	0.5466
Hypertension	iRBD	9447	rs1317181	-0.0692778	0.125487	0.580901
Hypertension	iRBD	9447	rs1358350	-0.0504253	0.124866	0.686334
Hypertension	iRBD	9447	rs1374264	-0.065198	0.12551	0.603437
Hypertension	iRBD	9447	rs143439093	-0.0667854	0.124532	0.591758
Hypertension	iRBD	9447	rs145153053	-0.0544835	0.124563	0.661824
Hypertension	iRBD	9447	rs149150643	-0.0691376	0.125095	0.580481
Hypertension	iRBD	9447	rs167479	-0.048231	0.124513	0.698491
Hypertension	iRBD	9447	rs16853076	-0.0323499	0.121902	0.79072
Hypertension	iRBD	9447	rs188155432	-0.063226	0.124132	0.610511
Hypertension	iRBD	9447	rs1888693	-0.0889168	0.123003	0.469753
Hypertension	iRBD	9447	rs2032451	-0.0590245	0.125723	0.638727
Hypertension	iRBD	9447	rs2392929	-0.0970759	0.119151	0.415225
Hypertension	iRBD	9447	rs2627313	-0.0955665	0.120568	0.427991
Hypertension	iRBD	9447	rs2643826	-0.0522797	0.125023	0.675829
Hypertension	iRBD	9447	rs2782981	-0.0301497	0.122906	0.806219
Hypertension	iRBD	9447	rs28567725	-0.0800239	0.124608	0.520741
Hypertension	iRBD	9447	rs303949	-0.0771494	0.124507	0.535496
Hypertension	iRBD	9447	rs34071855	-0.0492281	0.127121	0.698567
Hypertension	iRBD	9447	rs35427	-0.0468252	0.123839	0.705347
Hypertension	iRBD	9447	rs3790604	-0.0589088	0.125502	0.638795
Hypertension	iRBD	9447	rs3796585	-0.0698534	0.126122	0.579678
Hypertension	iRBD	9447	rs4685218	-0.0823836	0.124419	0.507878
Hypertension	iRBD	9447	rs4932373	-0.0668836	0.126203	0.596134
Hypertension	iRBD	9447	rs557675	-0.0826076	0.124398	0.506651
Hypertension	iRBD	9447	rs604723	-0.0835176	0.123692	0.499545
Hypertension	iRBD	9447	rs62426324	-0.0424084	0.122374	0.728932
Hypertension	iRBD	9447	rs62434119	-0.0916142	0.123128	0.456843
Hypertension	iRBD	9447	rs62455829	-0.0631867	0.124968	0.613121
Hypertension	iRBD	9447	rs629929	-0.0367021	0.121939	0.763425
Hypertension	iRBD	9447	rs6668768	-0.0423355	0.120225	0.724737
Hypertension	iRBD	9447	rs6860901	-0.045072	0.124175	0.716625
Hypertension	iRBD	9447	rs6918791	-0.0605293	0.125108	0.628516
Hypertension	iRBD	9447	rs6961048	-0.0725277	0.124596	0.560496
Hypertension	iRBD	9447	rs7134677	-0.0854729	0.124409	0.492062
Hypertension	iRBD	9447	rs72779268	-0.0802238	0.123543	0.516106
Hypertension	iRBD	9447	rs7483477	-0.0745741	0.125213	0.551459
Hypertension	iRBD	9447	rs7545442	-0.0743645	0.124645	0.550767
Hypertension	iRBD	9447	rs79873333	-0.0852076	0.121566	0.483354
Hypertension	iRBD	9447	rs9899012	-0.0605609	0.125082	0.628267
Hypertension	iRBD	9447	All	-0.0649473	0.123016	0.597529
Urate levels	iRBD	9447	rs10022105	-0.121101	0.179434	0.499738
Urate levels	iRBD	9447	rs10060524	-0.126362	0.179316	0.481005
Urate levels	iRBD	9447	rs10113411	-0.135426	0.179369	0.45024
Urate levels	iRBD	9447	rs10164318	-0.136938	0.179565	0.445695
Urate levels	iRBD	9447	rs10405423	-0.14072	0.17976	0.433732
Urate levels	iRBD	9447	rs1045411	-0.13938	0.179311	0.436976
Urate levels	iRBD	9447	rs1047891	-0.138766	0.179877	0.44044
Urate levels	iRBD	9447	rs10782230	-0.140206	0.17938	0.434442
Urate levels	iRBD	9447	rs10808961	-0.131648	0.179326	0.462874
Urate levels	iRBD	9447	rs10846156	-0.123261	0.17934	0.49189
Urate levels	iRBD	9447	rs10886117	-0.124166	0.179397	0.488856
Urate levels	iRBD	9447	rs10901812	-0.128777	0.179445	0.472979
Urate levels	iRBD	9447	rs10947786	-0.123258	0.179338	0.491897
Urate levels	iRBD	9447	rs11072567	-0.1503	0.180223	0.404298
Urate levels	iRBD	9447	rs111346856	-0.122889	0.179329	0.493172
Urate levels	iRBD	9447	rs11202328	-0.128996	0.179525	0.472426
Urate levels	iRBD	9447	rs11243143	-0.124783	0.180639	0.4897
Urate levels	iRBD	9447	rs112859848	-0.126221	0.179278	0.4814
Urate levels	iRBD	9447	rs113038017	-0.133989	0.179257	0.454781
Urate levels	iRBD	9447	rs113392940	-0.12146	0.179382	0.49834
Urate levels	iRBD	9447	rs11564722	-0.124624	0.179719	0.488035
Urate levels	iRBD	9447	rs11649114	-0.130028	0.179664	0.469232
Urate levels	iRBD	9447	rs11657044	-0.136561	0.179519	0.446835
Urate levels	iRBD	9447	rs1171614	-0.131656	0.182241	0.470031
Urate levels	iRBD	9447	rs11730059	-0.265959	0.184896	0.150313
Urate levels	iRBD	9447	rs11757670	-0.131757	0.179244	0.462297
Urate levels	iRBD	9447	rs11768336	-0.133144	0.179313	0.45777
Urate levels	iRBD	9447	rs11835818	-0.140774	0.179563	0.433052
Urate levels	iRBD	9447	rs11865952	-0.144393	0.179426	0.420964
Urate levels	iRBD	9447	rs11940694	-0.137867	0.179271	0.441869
Urate levels	iRBD	9447	rs12096443	-0.117323	0.179513	0.513395
Urate levels	iRBD	9447	rs12133907	-0.120455	0.179594	0.502408
Urate levels	iRBD	9447	rs12212049	-0.100779	0.184093	0.584079
Urate levels	iRBD	9447	rs12285865	-0.130433	0.179275	0.466887
Urate levels	iRBD	9447	rs1229984	-0.141657	0.179895	0.431024
Urate levels	iRBD	9447	rs12593988	-0.127922	0.179267	0.475486
Urate levels	iRBD	9447	rs1260326	-0.140707	0.181959	0.439353
Urate levels	iRBD	9447	rs12692738	-0.126711	0.179293	0.479737
Urate levels	iRBD	9447	rs13015552	-0.127079	0.179492	0.478948
Urate levels	iRBD	9447	rs13107325	-0.142068	0.179376	0.428354
Urate levels	iRBD	9447	rs13117384	-0.136686	0.17929	0.445839
Urate levels	iRBD	9447	rs1317983	-0.142428	0.18023	0.429378
Urate levels	iRBD	9447	rs13198778	-0.13039	0.179282	0.467048
Urate levels	iRBD	9447	rs13316	-0.128598	0.179298	0.473233
Urate levels	iRBD	9447	rs13411042	-0.123634	0.179421	0.490779
Urate levels	iRBD	9447	rs1471633	-0.0996507	0.18076	0.581437
Urate levels	iRBD	9447	rs17050272	-0.154853	0.179734	0.388923
Urate levels	iRBD	9447	rs1705614	-0.133434	0.179671	0.457691
Urate levels	iRBD	9447	rs1713815	-0.134317	0.179337	0.453878
Urate levels	iRBD	9447	rs17473100	-0.139049	0.179295	0.438025
Urate levels	iRBD	9447	rs17592117	-0.143089	0.180045	0.426766
Urate levels	iRBD	9447	rs181673	-0.123738	0.179461	0.490512
Urate levels	iRBD	9447	rs1887249	-0.135649	0.179343	0.44943
Urate levels	iRBD	9447	rs1899951	-0.135337	0.179304	0.450373
Urate levels	iRBD	9447	rs193220	-0.142167	0.179398	0.428089
Urate levels	iRBD	9447	rs1940804	-0.140582	0.179361	0.433162
Urate levels	iRBD	9447	rs2132276	-0.136479	0.179374	0.446738
Urate levels	iRBD	9447	rs219778	-0.132738	0.179642	0.459966
Urate levels	iRBD	9447	rs2226399	-0.139147	0.179301	0.437718
Urate levels	iRBD	9447	rs2229357	-0.152939	0.181053	0.398268
Urate levels	iRBD	9447	rs234951	-0.133215	0.179292	0.457476
Urate levels	iRBD	9447	rs2439823	-0.134309	0.179288	0.453783
Urate levels	iRBD	9447	rs2449451	-0.135918	0.179299	0.44842
Urate levels	iRBD	9447	rs2540034	-0.128353	0.179278	0.474024
Urate levels	iRBD	9447	rs255751	-0.12049	0.17956	0.502204
Urate levels	iRBD	9447	rs2647172	-0.129334	0.179243	0.470567
Urate levels	iRBD	9447	rs2725248	-0.118678	0.182582	0.515695
Urate levels	iRBD	9447	rs272889	-0.13287	0.179397	0.458907
Urate levels	iRBD	9447	rs2788146	-0.133389	0.179358	0.457058
Urate levels	iRBD	9447	rs2823139	-0.144115	0.179402	0.421798
Urate levels	iRBD	9447	rs2834317	-0.128037	0.179331	0.475245
Urate levels	iRBD	9447	rs28517717	-0.110956	0.179641	0.536802
Urate levels	iRBD	9447	rs2859868	-0.129996	0.179309	0.468463
Urate levels	iRBD	9447	rs2941471	-0.139357	0.180448	0.439947
Urate levels	iRBD	9447	rs2943654	-0.130144	0.179317	0.467978
Urate levels	iRBD	9447	rs2950790	-0.128892	0.179275	0.472165
Urate levels	iRBD	9447	rs34338229	-0.132942	0.179264	0.458332
Urate levels	iRBD	9447	rs34811474	-0.126798	0.179236	0.479296
Urate levels	iRBD	9447	rs35399441	-0.125965	0.179285	0.482308
Urate levels	iRBD	9447	rs36165912	-0.128413	0.17921	0.473651
Urate levels	iRBD	9447	rs3789061	-0.124953	0.179434	0.486194
Urate levels	iRBD	9447	rs3794748	-0.103858	0.180314	0.564625
Urate levels	iRBD	9447	rs3822858	-0.125064	0.179346	0.485592
Urate levels	iRBD	9447	rs40270	-0.139773	0.17952	0.43622
Urate levels	iRBD	9447	rs4082052	-0.131492	0.179275	0.463275
Urate levels	iRBD	9447	rs4140872	-0.119236	0.179857	0.507362
Urate levels	iRBD	9447	rs4149056	-0.127249	0.179356	0.478029
Urate levels	iRBD	9447	rs4468717	-0.131873	0.179272	0.461973
Urate levels	iRBD	9447	rs4491726	-0.131405	0.179524	0.464191
Urate levels	iRBD	9447	rs455213	-0.152558	0.179615	0.395681
Urate levels	iRBD	9447	rs4575545	-0.0999218	0.179916	0.578634
Urate levels	iRBD	9447	rs4687694	-0.1334	0.180647	0.460237
Urate levels	iRBD	9447	rs4697693	-0.0481814	0.195268	0.805106
Urate levels	iRBD	9447	rs4744712	-0.136134	0.179298	0.447696
Urate levels	iRBD	9447	rs4752992	-0.135976	0.179263	0.448136
Urate levels	iRBD	9447	rs4823085	-0.134294	0.179291	0.453841
Urate levels	iRBD	9447	rs508205	-0.126915	0.1794	0.479293
Urate levels	iRBD	9447	rs541564	-0.121421	0.179365	0.498437
Urate levels	iRBD	9447	rs56160221	-0.130426	0.179303	0.466977
Urate levels	iRBD	9447	rs56240036	-0.137076	0.179459	0.444968
Urate levels	iRBD	9447	rs57158761	-0.137647	0.179314	0.442706
Urate levels	iRBD	9447	rs61796793	-0.122293	0.180206	0.497371
Urate levels	iRBD	9447	rs62033399	-0.131598	0.179539	0.463573
Urate levels	iRBD	9447	rs62052820	-0.150929	0.179691	0.400945
Urate levels	iRBD	9447	rs62078746	-0.135016	0.179258	0.451334
Urate levels	iRBD	9447	rs62106258	-0.127459	0.179349	0.477286
Urate levels	iRBD	9447	rs62262727	-0.125125	0.179421	0.485565
Urate levels	iRBD	9447	rs62435145	-0.118388	0.180153	0.511084
Urate levels	iRBD	9447	rs62580766	-0.129935	0.179283	0.468609
Urate levels	iRBD	9447	rs6415788	-0.132377	0.179306	0.460347
Urate levels	iRBD	9447	rs651359	-0.143482	0.179635	0.424442
Urate levels	iRBD	9447	rs653178	-0.14893	0.180188	0.408507
Urate levels	iRBD	9447	rs6589252	-0.138023	0.179269	0.441346
Urate levels	iRBD	9447	rs66485119	-0.139925	0.179385	0.435377
Urate levels	iRBD	9447	rs6679229	-0.119172	0.179637	0.507073
Urate levels	iRBD	9447	rs6710938	-0.138866	0.179285	0.438602
Urate levels	iRBD	9447	rs6748323	-0.133611	0.179272	0.45609
Urate levels	iRBD	9447	rs6803778	-0.128479	0.179279	0.473595
Urate levels	iRBD	9447	rs6814872	-0.119816	0.179627	0.504754
Urate levels	iRBD	9447	rs6845084	-0.13384	0.179309	0.455413
Urate levels	iRBD	9447	rs6857	-0.125863	0.179266	0.482617
Urate levels	iRBD	9447	rs686364	-0.136359	0.179503	0.447464
Urate levels	iRBD	9447	rs6965823	-0.126601	0.179312	0.480163
Urate levels	iRBD	9447	rs6999484	-0.166665	0.180024	0.354555
Urate levels	iRBD	9447	rs7154553	-0.122954	0.179367	0.493034
Urate levels	iRBD	9447	rs723585	-0.133858	0.179276	0.455269
Urate levels	iRBD	9447	rs72683923	-0.140379	0.179266	0.433584
Urate levels	iRBD	9447	rs72735076	-0.121263	0.179421	0.499131
Urate levels	iRBD	9447	rs72773715	-0.129635	0.179235	0.469515
Urate levels	iRBD	9447	rs7298123	-0.129809	0.179453	0.469461
Urate levels	iRBD	9447	rs73109568	-0.126492	0.179355	0.480648
Urate levels	iRBD	9447	rs738408	-0.126528	0.179529	0.480947
Urate levels	iRBD	9447	rs74606487	-0.13437	0.179302	0.453613
Urate levels	iRBD	9447	rs7531171	-0.128235	0.179262	0.474392
Urate levels	iRBD	9447	rs75588192	-0.126101	0.179433	0.482195
Urate levels	iRBD	9447	rs76358556	-0.131484	0.179407	0.463631
Urate levels	iRBD	9447	rs76895963	-0.135799	0.179323	0.448878
Urate levels	iRBD	9447	rs77542162	-0.137647	0.179256	0.442559
Urate levels	iRBD	9447	rs7893954	-0.137257	0.179315	0.444004
Urate levels	iRBD	9447	rs7929308	-0.140128	0.183008	0.443859
Urate levels	iRBD	9447	rs7993948	-0.131308	0.17929	0.46394
Urate levels	iRBD	9447	rs807624	-0.124584	0.179559	0.487789
Urate levels	iRBD	9447	rs8085083	-0.136865	0.179257	0.445158
Urate levels	iRBD	9447	rs8103761	-0.131062	0.17928	0.464751
Urate levels	iRBD	9447	rs8192362	-0.140373	0.179409	0.433968
Urate levels	iRBD	9447	rs833805	-0.125149	0.179435	0.485514
Urate levels	iRBD	9447	rs836968	-0.127783	0.179301	0.476049
Urate levels	iRBD	9447	rs856560	-0.121873	0.179418	0.496967
Urate levels	iRBD	9447	rs882759	-0.141418	0.179451	0.430662
Urate levels	iRBD	9447	rs921385	-0.133619	0.179273	0.456067
Urate levels	iRBD	9447	rs9259888	-0.123243	0.179411	0.492126
Urate levels	iRBD	9447	rs9297949	-0.119562	0.179612	0.505625
Urate levels	iRBD	9447	rs963837	-0.132977	0.179899	0.459801
Urate levels	iRBD	9447	rs968350	-0.141398	0.179352	0.430473
Urate levels	iRBD	9447	rs985062	-0.130866	0.179268	0.46539
Urate levels	iRBD	9447	rs9932625	-0.136671	0.179439	0.446265
Urate levels	iRBD	9447	All	-0.131901	0.179136	0.461537
Cigarettes smoked per day	iRBD	9447	rs1579233	0.114584	0.20402	0.574365
Cigarettes smoked per day	iRBD	9447	rs2072659	0.148087	0.204556	0.469101
Cigarettes smoked per day	iRBD	9447	rs215600	0.162306	0.206409	0.431673
Cigarettes smoked per day	iRBD	9447	rs3025383	0.18754	0.205979	0.362571
Cigarettes smoked per day	iRBD	9447	rs4785587	0.12468	0.204214	0.541506
Cigarettes smoked per day	iRBD	9447	rs56113850	0.0101793	0.220689	0.963211
Cigarettes smoked per day	iRBD	9447	rs58379124	0.158724	0.2079	0.445189
Cigarettes smoked per day	iRBD	9447	rs632811	0.131684	0.204342	0.519299
Cigarettes smoked per day	iRBD	9447	rs7431710	0.141499	0.204312	0.488584
Cigarettes smoked per day	iRBD	9447	rs790564	0.149873	0.204668	0.464003
Cigarettes smoked per day	iRBD	9447	rs7951365	0.132348	0.204633	0.51779
Cigarettes smoked per day	iRBD	9447	rs8034191	-0.00233639	0.306215	0.993912
Cigarettes smoked per day	iRBD	9447	All	0.12884	0.202243	0.524088
Alcoholic drinks per week	iRBD	9447	rs10085696	-0.140424	0.47755	0.768718
Alcoholic drinks per week	iRBD	9447	rs1229984	0.132776	0.788136	0.866214
Alcoholic drinks per week	iRBD	9447	rs1260326	-0.14115	0.487066	0.771973
Alcoholic drinks per week	iRBD	9447	rs13107325	-0.256144	0.48274	0.595694
Alcoholic drinks per week	iRBD	9447	rs13332432	-0.125134	0.477182	0.79314
Alcoholic drinks per week	iRBD	9447	rs153106	-0.170978	0.477608	0.720353
Alcoholic drinks per week	iRBD	9447	rs2299409	-0.132869	0.476159	0.780212
Alcoholic drinks per week	iRBD	9447	rs28712821	-0.26768	0.49176	0.586214
Alcoholic drinks per week	iRBD	9447	rs28929474	-0.156307	0.476579	0.742929
Alcoholic drinks per week	iRBD	9447	rs331939	-0.131335	0.476542	0.782855
Alcoholic drinks per week	iRBD	9447	rs4309187	-0.0923197	0.478018	0.846857
Alcoholic drinks per week	iRBD	9447	rs494904	-0.161179	0.478654	0.736318
Alcoholic drinks per week	iRBD	9447	rs55932213	-0.172618	0.47626	0.71702
Alcoholic drinks per week	iRBD	9447	rs6739804	-0.119535	0.477118	0.802174
Alcoholic drinks per week	iRBD	9447	rs676388	-0.0834896	0.478612	0.861519
Alcoholic drinks per week	iRBD	9447	rs75120545	-0.172151	0.475561	0.717355
Alcoholic drinks per week	iRBD	9447	rs79616692	-0.175398	0.476584	0.712851
Alcoholic drinks per week	iRBD	9447	All	-0.149187	0.473509	0.75271
Strenuous sports or other exercises	iRBD	9447	rs35925668	0.0942231	0.836037	0.910267
Strenuous sports or other exercises	iRBD	9447	rs399209	0.0614286	0.907157	0.946012
Strenuous sports or other exercises	iRBD	9447	rs9862603	-0.804429	0.910731	0.377086
Strenuous sports or other exercises	iRBD	9447	rs9959184	0.0424452	0.885787	0.961782
Strenuous sports or other exercises	iRBD	9447	All	-0.137789	0.765016	0.857064
Years of schooling	iRBD	9447	rs10058365	0.0303637	0.0644235	0.637416
Years of schooling	iRBD	9447	rs10066409	0.0282495	0.06428	0.660317
Years of schooling	iRBD	9447	rs10215082	0.0307239	0.0642456	0.63249
Years of schooling	iRBD	9447	rs1050847	0.0306097	0.0642655	0.63386
Years of schooling	iRBD	9447	rs10518019	0.0311078	0.0643755	0.628937
Years of schooling	iRBD	9447	rs10760023	0.0234876	0.0642455	0.71467
Years of schooling	iRBD	9447	rs10765775	0.0323693	0.0644204	0.615337
Years of schooling	iRBD	9447	rs10789389	0.0271564	0.0644417	0.673455
Years of schooling	iRBD	9447	rs10844179	0.0263687	0.0642589	0.681548
Years of schooling	iRBD	9447	rs10854884	0.0273677	0.0644213	0.670965
Years of schooling	iRBD	9447	rs1110506	0.0271675	0.0642494	0.672409
Years of schooling	iRBD	9447	rs11123818	0.0257025	0.0645124	0.690327
Years of schooling	iRBD	9447	rs11138947	0.0276502	0.0642571	0.666973
Years of schooling	iRBD	9447	rs11214468	0.0304867	0.0642837	0.635321
Years of schooling	iRBD	9447	rs11635966	0.0276424	0.0642943	0.667242
Years of schooling	iRBD	9447	rs11661305	0.0261956	0.0642949	0.683693
Years of schooling	iRBD	9447	rs11678980	0.02474	0.064474	0.701186
Years of schooling	iRBD	9447	rs11732657	0.0304306	0.0642182	0.635598
Years of schooling	iRBD	9447	rs11736863	0.0260769	0.0643456	0.685284
Years of schooling	iRBD	9447	rs11767191	0.0310831	0.0642517	0.628548
Years of schooling	iRBD	9447	rs117799466	0.0257908	0.0642286	0.688017
Years of schooling	iRBD	9447	rs118083122	0.0265073	0.0642089	0.679732
Years of schooling	iRBD	9447	rs11871429	0.0257204	0.064274	0.689033
Years of schooling	iRBD	9447	rs11915747	0.0240006	0.064465	0.709666
Years of schooling	iRBD	9447	rs12076635	0.0202458	0.064546	0.753776
Years of schooling	iRBD	9447	rs12132451	0.0234381	0.0643423	0.715655
Years of schooling	iRBD	9447	rs12532494	0.0213186	0.0644049	0.740637
Years of schooling	iRBD	9447	rs12574281	0.0279933	0.0642358	0.66299
Years of schooling	iRBD	9447	rs12804787	0.0298872	0.0642202	0.641655
Years of schooling	iRBD	9447	rs12967855	0.0190487	0.06472	0.76851
Years of schooling	iRBD	9447	rs1334297	0.0185171	0.0645554	0.774234
Years of schooling	iRBD	9447	rs1363862	0.0242946	0.0642359	0.705275
Years of schooling	iRBD	9447	rs1566085	0.0292222	0.0645049	0.650532
Years of schooling	iRBD	9447	rs1620977	0.0301395	0.0645565	0.640592
Years of schooling	iRBD	9447	rs1689510	0.0334334	0.0643664	0.603465
Years of schooling	iRBD	9447	rs1788783	0.0214906	0.0643499	0.738406
Years of schooling	iRBD	9447	rs1812587	0.0242251	0.0642541	0.706159
Years of schooling	iRBD	9447	rs1869165	0.0271166	0.0642414	0.672948
Years of schooling	iRBD	9447	rs1880692	0.0252725	0.0642279	0.693964
Years of schooling	iRBD	9447	rs1892417	0.0301339	0.0643264	0.639461
Years of schooling	iRBD	9447	rs1980251	0.0227569	0.0644983	0.724216
Years of schooling	iRBD	9447	rs215632	0.0278485	0.06425	0.664696
Years of schooling	iRBD	9447	rs2182398	0.0276802	0.0642317	0.66651
Years of schooling	iRBD	9447	rs2299098	0.0290489	0.064365	0.651762
Years of schooling	iRBD	9447	rs2411453	0.0263392	0.0644288	0.682678
Years of schooling	iRBD	9447	rs2570497	0.0288769	0.0642941	0.653332
Years of schooling	iRBD	9447	rs2706762	0.0305235	0.0642136	0.634542
Years of schooling	iRBD	9447	rs2735421	0.0336152	0.0644776	0.602126
Years of schooling	iRBD	9447	rs2974312	0.0259913	0.064344	0.686255
Years of schooling	iRBD	9447	rs2998309	0.0283632	0.0642323	0.658798
Years of schooling	iRBD	9447	rs333078	0.0302426	0.0642386	0.637794
Years of schooling	iRBD	9447	rs34192341	0.0271784	0.0642624	0.672347
Years of schooling	iRBD	9447	rs34364916	0.0293564	0.064237	0.64767
Years of schooling	iRBD	9447	rs35039375	0.022494	0.0642748	0.726364
Years of schooling	iRBD	9447	rs35091253	0.025336	0.0643579	0.693823
Years of schooling	iRBD	9447	rs35917528	0.02443	0.0642367	0.703714
Years of schooling	iRBD	9447	rs35999162	0.0256048	0.0650741	0.693971
Years of schooling	iRBD	9447	rs363096	0.0268271	0.0643034	0.676535
Years of schooling	iRBD	9447	rs3749570	0.0295226	0.064241	0.645832
Years of schooling	iRBD	9447	rs3794620	0.0237222	0.0642466	0.711952
Years of schooling	iRBD	9447	rs3800925	0.030532	0.0643505	0.635169
Years of schooling	iRBD	9447	rs3827531	0.0264284	0.0642255	0.680711
Years of schooling	iRBD	9447	rs3847225	0.0299207	0.0644932	0.642694
Years of schooling	iRBD	9447	rs3943093	0.0238415	0.0643993	0.711224
Years of schooling	iRBD	9447	rs42210	0.0245864	0.0642382	0.701914
Years of schooling	iRBD	9447	rs4246167	0.0237674	0.0643459	0.711853
Years of schooling	iRBD	9447	rs446219	0.0408357	0.0646944	0.527904
Years of schooling	iRBD	9447	rs4700393	0.0268002	0.0648388	0.679361
Years of schooling	iRBD	9447	rs4731992	0.0228223	0.0644149	0.723113
Years of schooling	iRBD	9447	rs4757957	0.025599	0.0642858	0.690478
Years of schooling	iRBD	9447	rs4780563	0.0278558	0.0642572	0.664648
Years of schooling	iRBD	9447	rs4808766	0.0253224	0.0642287	0.693394
Years of schooling	iRBD	9447	rs4958568	0.0290767	0.0642573	0.650906
Years of schooling	iRBD	9447	rs55842281	0.0286211	0.0642687	0.656078
Years of schooling	iRBD	9447	rs55859553	0.0255384	0.0642329	0.690932
Years of schooling	iRBD	9447	rs56030168	0.0258462	0.0642316	0.687397
Years of schooling	iRBD	9447	rs56118554	0.0318812	0.0643515	0.620301
Years of schooling	iRBD	9447	rs575113	0.0289709	0.0642263	0.651935
Years of schooling	iRBD	9447	rs5754753	0.0255318	0.064235	0.691017
Years of schooling	iRBD	9447	rs61787087	0.0247944	0.0642211	0.699438
Years of schooling	iRBD	9447	rs62182125	0.0260492	0.0642166	0.685003
Years of schooling	iRBD	9447	rs62228477	0.029117	0.0642926	0.650633
Years of schooling	iRBD	9447	rs62253608	0.0276233	0.0642712	0.667347
Years of schooling	iRBD	9447	rs62389638	0.0267488	0.0643004	0.677412
Years of schooling	iRBD	9447	rs62449458	0.0244477	0.064267	0.703643
Years of schooling	iRBD	9447	rs6556982	0.0279517	0.0642354	0.663457
Years of schooling	iRBD	9447	rs6682095	0.0243221	0.0643352	0.705391
Years of schooling	iRBD	9447	rs6756725	0.02766	0.0644126	0.667618
Years of schooling	iRBD	9447	rs6779254	0.0301376	0.0643269	0.639421
Years of schooling	iRBD	9447	rs6789699	0.0249321	0.0642588	0.69802
Years of schooling	iRBD	9447	rs6935954	0.0228297	0.0647016	0.724203
Years of schooling	iRBD	9447	rs6959579	0.029372	0.064245	0.647536
Years of schooling	iRBD	9447	rs7031698	0.0248394	0.0642227	0.698926
Years of schooling	iRBD	9447	rs7070693	0.0322289	0.0643928	0.61672
Years of schooling	iRBD	9447	rs711793	0.0307508	0.0642337	0.632128
Years of schooling	iRBD	9447	rs7195278	0.0228143	0.064349	0.722934
Years of schooling	iRBD	9447	rs72828517	0.0226998	0.0644266	0.724586
Years of schooling	iRBD	9447	rs72977992	0.0285772	0.0642378	0.656417
Years of schooling	iRBD	9447	rs73139274	0.0281098	0.0642315	0.661653
Years of schooling	iRBD	9447	rs73499064	0.0271057	0.0642752	0.673234
Years of schooling	iRBD	9447	rs75033012	0.0259478	0.0642035	0.686104
Years of schooling	iRBD	9447	rs7526112	0.0337984	0.0643593	0.599478
Years of schooling	iRBD	9447	rs75433564	0.0283367	0.0642684	0.659277
Years of schooling	iRBD	9447	rs7548936	0.0267539	0.0644523	0.678072
Years of schooling	iRBD	9447	rs7598246	0.0272556	0.064281	0.67156
Years of schooling	iRBD	9447	rs76878669	0.0306499	0.0642673	0.633424
Years of schooling	iRBD	9447	rs7750758	0.0310079	0.0642592	0.629419
Years of schooling	iRBD	9447	rs7758776	0.0270961	0.0642578	0.67326
Years of schooling	iRBD	9447	rs78452560	0.024782	0.0642842	0.699862
Years of schooling	iRBD	9447	rs7873964	0.0289306	0.0642771	0.652644
Years of schooling	iRBD	9447	rs7977614	0.0297945	0.0642638	0.642914
Years of schooling	iRBD	9447	rs7987170	0.0276693	0.0642516	0.666731
Years of schooling	iRBD	9447	rs7988201	0.0228969	0.0642876	0.721718
Years of schooling	iRBD	9447	rs8020034	0.0265535	0.0643365	0.679806
Years of schooling	iRBD	9447	rs868698	0.0244218	0.0642597	0.70391
Years of schooling	iRBD	9447	rs875	0.0274863	0.064229	0.668693
Years of schooling	iRBD	9447	rs879394	0.0246329	0.0642229	0.70131
Years of schooling	iRBD	9447	rs9372625	0.0330198	0.0648292	0.610518
Years of schooling	iRBD	9447	All	0.0271738	0.064059	0.671421
Schizophrenia	iRBD	9447	rs1000237	0.00425341	0.0732704	0.953708
Schizophrenia	iRBD	9447	rs10035564	0.00555159	0.0731762	0.939526
Schizophrenia	iRBD	9447	rs10108980	0.00293111	0.0730488	0.967993
Schizophrenia	iRBD	9447	rs10117	0.0131132	0.0730864	0.857608
Schizophrenia	iRBD	9447	rs10861176	0.0138197	0.0730472	0.849945
Schizophrenia	iRBD	9447	rs10873538	0.00684999	0.0731539	0.925397
Schizophrenia	iRBD	9447	rs10876446	-2.63874e-05	0.073051	0.999712
Schizophrenia	iRBD	9447	rs11027839	-0.00160986	0.0730758	0.982424
Schizophrenia	iRBD	9447	rs11136325	0.0136519	0.0730544	0.85176
Schizophrenia	iRBD	9447	rs11165867	0.00536078	0.0731045	0.941543
Schizophrenia	iRBD	9447	rs11191580	0.00194009	0.0733158	0.978889
Schizophrenia	iRBD	9447	rs11210892	0.00738195	0.0731434	0.919611
Schizophrenia	iRBD	9447	rs11223774	0.00706065	0.0730313	0.922981
Schizophrenia	iRBD	9447	rs11534045	0.00366266	0.0731421	0.960062
Schizophrenia	iRBD	9447	rs11587347	-0.000466862	0.0731812	0.99491
Schizophrenia	iRBD	9447	rs11664298	0.000704424	0.0731374	0.992315
Schizophrenia	iRBD	9447	rs11693094	0.0102625	0.0730933	0.888342
Schizophrenia	iRBD	9447	rs117178087	0.00249006	0.0730398	0.972804
Schizophrenia	iRBD	9447	rs11740474	0.00747798	0.0730783	0.918496
Schizophrenia	iRBD	9447	rs11941714	-0.00122321	0.0730439	0.986639
Schizophrenia	iRBD	9447	rs1198588	-0.00804726	0.0733765	0.912671
Schizophrenia	iRBD	9447	rs12129573	-0.00469957	0.0733141	0.948889
Schizophrenia	iRBD	9447	rs12151767	0.0103312	0.0731746	0.887724
Schizophrenia	iRBD	9447	rs12285419	-0.00516664	0.0731818	0.943716
Schizophrenia	iRBD	9447	rs12293670	0.000365716	0.0732161	0.996015
Schizophrenia	iRBD	9447	rs12303743	0.00566689	0.073049	0.938165
Schizophrenia	iRBD	9447	rs12489270	0.0124611	0.0731051	0.864652
Schizophrenia	iRBD	9447	rs12652777	0.00413762	0.0730446	0.954828
Schizophrenia	iRBD	9447	rs12712510	0.00631617	0.0731005	0.931145
Schizophrenia	iRBD	9447	rs12771371	0.00884225	0.0730504	0.903657
Schizophrenia	iRBD	9447	rs12833624	0.00881737	0.0730409	0.903914
Schizophrenia	iRBD	9447	rs12877581	0.0116676	0.0730394	0.873083
Schizophrenia	iRBD	9447	rs12883788	0.0099204	0.0731479	0.892121
Schizophrenia	iRBD	9447	rs13016542	-0.00206791	0.0731809	0.977457
Schizophrenia	iRBD	9447	rs13107325	-0.00360698	0.0734723	0.960845
Schizophrenia	iRBD	9447	rs13195636	0.033592	0.0738203	0.649072
Schizophrenia	iRBD	9447	rs132582	0.0120454	0.0730494	0.869028
Schizophrenia	iRBD	9447	rs1427633	0.00597622	0.0730263	0.934777
Schizophrenia	iRBD	9447	rs1430894	0.00916929	0.0730733	0.900143
Schizophrenia	iRBD	9447	rs145071536	0.00654316	0.0731261	0.928702
Schizophrenia	iRBD	9447	rs1451488	0.0120303	0.0732441	0.869534
Schizophrenia	iRBD	9447	rs1593304	0.00553628	0.0730927	0.939623
Schizophrenia	iRBD	9447	rs1604060	0.00912582	0.0730211	0.900543
Schizophrenia	iRBD	9447	rs1615350	0.00745377	0.0731859	0.918878
Schizophrenia	iRBD	9447	rs167924	0.0129647	0.0730457	0.859125
Schizophrenia	iRBD	9447	rs16851048	0.0180621	0.0731767	0.805041
Schizophrenia	iRBD	9447	rs16867571	0.00493198	0.0730934	0.946203
Schizophrenia	iRBD	9447	rs17016552	0.0150684	0.07306	0.836598
Schizophrenia	iRBD	9447	rs17194490	0.00859559	0.0731412	0.906448
Schizophrenia	iRBD	9447	rs17731	0.00859319	0.0730576	0.906367
Schizophrenia	iRBD	9447	rs187557	0.00550145	0.0730391	0.939958
Schizophrenia	iRBD	9447	rs1881046	0.00832152	0.0730353	0.909287
Schizophrenia	iRBD	9447	rs1915019	1.72837e-05	0.0730556	0.999811
Schizophrenia	iRBD	9447	rs2053079	0.00697281	0.073054	0.92396
Schizophrenia	iRBD	9447	rs2078266	0.00820043	0.0730107	0.910571
Schizophrenia	iRBD	9447	rs215412	0.00820112	0.0730852	0.910654
Schizophrenia	iRBD	9447	rs217336	0.0128028	0.0730527	0.86088
Schizophrenia	iRBD	9447	rs2238057	0.0128199	0.0734219	0.861389
Schizophrenia	iRBD	9447	rs2252074	0.0130275	0.0732237	0.858791
Schizophrenia	iRBD	9447	rs2332700	0.00405238	0.073198	0.95585
Schizophrenia	iRBD	9447	rs2333321	0.00472731	0.07312	0.948452
Schizophrenia	iRBD	9447	rs2455415	0.00711461	0.0730447	0.922408
Schizophrenia	iRBD	9447	rs2456020	0.0183834	0.0732392	0.80181
Schizophrenia	iRBD	9447	rs2514218	-0.00729826	0.0732361	0.920619
Schizophrenia	iRBD	9447	rs2710323	0.00172866	0.0733637	0.981201
Schizophrenia	iRBD	9447	rs2815731	0.00259506	0.0731185	0.971688
Schizophrenia	iRBD	9447	rs2909457	0.000307392	0.0730429	0.996642
Schizophrenia	iRBD	9447	rs2999392	0.00992677	0.073037	0.891889
Schizophrenia	iRBD	9447	rs308697	0.0060438	0.0730461	0.934059
Schizophrenia	iRBD	9447	rs35351411	0.00434095	0.0731767	0.952696
Schizophrenia	iRBD	9447	rs35734242	0.0144949	0.0730557	0.842725
Schizophrenia	iRBD	9447	rs3739118	0.00026759	0.0730817	0.997079
Schizophrenia	iRBD	9447	rs3770754	0.00472815	0.0730504	0.948393
Schizophrenia	iRBD	9447	rs3795310	0.00966419	0.0730445	0.894743
Schizophrenia	iRBD	9447	rs3802924	0.00363828	0.0731099	0.96031
Schizophrenia	iRBD	9447	rs3814883	0.00479901	0.0732142	0.947738
Schizophrenia	iRBD	9447	rs3824451	0.00611369	0.0730536	0.933305
Schizophrenia	iRBD	9447	rs4129585	0.00955283	0.0733014	0.896311
Schizophrenia	iRBD	9447	rs4575535	0.00710345	0.0730447	0.922529
Schizophrenia	iRBD	9447	rs4653164	0.00413895	0.0730303	0.954804
Schizophrenia	iRBD	9447	rs4702	0.00111413	0.0733804	0.987886
Schizophrenia	iRBD	9447	rs4766428	0.00173231	0.0732471	0.981132
Schizophrenia	iRBD	9447	rs4779050	0.0121438	0.0731179	0.868089
Schizophrenia	iRBD	9447	rs4921741	0.00958238	0.0730517	0.895639
Schizophrenia	iRBD	9447	rs498591	0.0125397	0.0730589	0.863722
Schizophrenia	iRBD	9447	rs500102	0.0121743	0.0730589	0.867656
Schizophrenia	iRBD	9447	rs505061	0.00456608	0.0730945	0.95019
Schizophrenia	iRBD	9447	rs56205728	0.000314083	0.0730939	0.996572
Schizophrenia	iRBD	9447	rs56335113	0.012145	0.0731442	0.868124
Schizophrenia	iRBD	9447	rs57433322	0.00330868	0.0730533	0.963875
Schizophrenia	iRBD	9447	rs5751191	0.0172166	0.0732159	0.814093
Schizophrenia	iRBD	9447	rs58120505	0.0195298	0.0734809	0.790408
Schizophrenia	iRBD	9447	rs61857878	0.0123419	0.0730727	0.865876
Schizophrenia	iRBD	9447	rs61937595	0.0201513	0.073202	0.783098
Schizophrenia	iRBD	9447	rs62183855	0.0154937	0.0730868	0.832115
Schizophrenia	iRBD	9447	rs634940	0.00984928	0.0731451	0.892885
Schizophrenia	iRBD	9447	rs6482437	0.00269828	0.0731645	0.970581
Schizophrenia	iRBD	9447	rs6520064	0.00547886	0.0730205	0.940189
Schizophrenia	iRBD	9447	rs6538539	-0.000965813	0.0731223	0.989462
Schizophrenia	iRBD	9447	rs6546857	0.00477948	0.0730682	0.947847
Schizophrenia	iRBD	9447	rs6549963	0.00534994	0.0730355	0.941606
Schizophrenia	iRBD	9447	rs6715366	0.0130775	0.0730483	0.857918
Schizophrenia	iRBD	9447	rs6798742	0.0138019	0.0731196	0.850283
Schizophrenia	iRBD	9447	rs6943762	-0.00135757	0.0732574	0.985215
Schizophrenia	iRBD	9447	rs6974218	-0.00096551	0.0730913	0.989461
Schizophrenia	iRBD	9447	rs6984242	0.00766377	0.0730877	0.916489
Schizophrenia	iRBD	9447	rs708228	0.0117511	0.0730523	0.872204
Schizophrenia	iRBD	9447	rs7112616	0.0050651	0.0730641	0.944732
Schizophrenia	iRBD	9447	rs713692	0.00453542	0.073081	0.950515
Schizophrenia	iRBD	9447	rs7251	-0.00503656	0.0731509	0.945108
Schizophrenia	iRBD	9447	rs72802868	0.00130976	0.0731713	0.985719
Schizophrenia	iRBD	9447	rs728055	-0.00106456	0.0731965	0.988396
Schizophrenia	iRBD	9447	rs72943392	0.00981611	0.0730306	0.893078
Schizophrenia	iRBD	9447	rs72986630	0.00737847	0.0730585	0.919555
Schizophrenia	iRBD	9447	rs73229090	-0.00670729	0.0732266	0.927019
Schizophrenia	iRBD	9447	rs7515363	0.00472811	0.0730703	0.948408
Schizophrenia	iRBD	9447	rs7575796	0.00250146	0.0730025	0.972666
Schizophrenia	iRBD	9447	rs7634476	0.0012937	0.0731178	0.985883
Schizophrenia	iRBD	9447	rs76838079	0.00570628	0.0730293	0.937719
Schizophrenia	iRBD	9447	rs778371	0.0145053	0.0732907	0.843111
Schizophrenia	iRBD	9447	rs7798283	0.00163081	0.0730404	0.982187
Schizophrenia	iRBD	9447	rs7830315	0.00701852	0.0730458	0.923454
Schizophrenia	iRBD	9447	rs79210963	0.00351201	0.0730533	0.961657
Schizophrenia	iRBD	9447	rs79445414	0.00527439	0.0730096	0.942409
Schizophrenia	iRBD	9447	rs8055219	0.0104286	0.073123	0.886592
Schizophrenia	iRBD	9447	rs9318627	0.00450285	0.0731458	0.950913
Schizophrenia	iRBD	9447	rs9461916	-0.00161372	0.0730787	0.982383
Schizophrenia	iRBD	9447	rs9636107	0.0132029	0.0732724	0.857004
Schizophrenia	iRBD	9447	rs9687282	-0.00115775	0.0730592	0.987357
Schizophrenia	iRBD	9447	rs9876421	0.00955121	0.0731152	0.896066
Schizophrenia	iRBD	9447	All	0.00647468	0.0728454	0.929175
Anxiety disorder	iRBD	9447	rs11729045	-0.26061	0.52439	0.619205
Anxiety disorder	iRBD	9447	rs144051380	-0.388443	0.440002	0.377333
Anxiety disorder	iRBD	9447	rs2193743	-0.220353	0.498166	0.658252
Anxiety disorder	iRBD	9447	rs34919929	-0.291086	0.492086	0.554162
Anxiety disorder	iRBD	9447	rs61820769	-0.24933	0.43072	0.562678
Anxiety disorder	iRBD	9447	All	-0.285804	0.423038	0.499295
Major Depressive Disorder	iRBD	9447	rs11682175	0.360714	0.509078	0.478596
Major Depressive Disorder	iRBD	9447	rs12552	0.279768	0.543301	0.606594
Major Depressive Disorder	iRBD	9447	rs12958048	0.507064	0.517048	0.326746
Major Depressive Disorder	iRBD	9447	rs159963	0.37131	0.507838	0.464681
Major Depressive Disorder	iRBD	9447	rs17727765	0.376895	0.50705	0.457294
Major Depressive Disorder	iRBD	9447	rs4074723	0.312657	0.506927	0.537388
Major Depressive Disorder	iRBD	9447	rs4904738	0.383333	0.510585	0.45279
Major Depressive Disorder	iRBD	9447	rs5758265	0.509741	0.509354	0.316943
Major Depressive Disorder	iRBD	9447	rs7198928	0.336806	0.509527	0.508601
Major Depressive Disorder	iRBD	9447	rs9402472	0.440856	0.510479	0.387801
Major Depressive Disorder	iRBD	9447	rs9427672	0.332011	0.508076	0.513455
Major Depressive Disorder	iRBD	9447	All	0.383523	0.488539	0.43243
PTSD	iRBD	9447	rs1004249	-0.0294714	0.167659	0.860466
PTSD	iRBD	9447	rs17409645	0.0595978	0.175579	0.734282
PTSD	iRBD	9447	rs41276271	-0.126312	0.124357	0.309764
PTSD	iRBD	9447	All	-0.0478666	0.110309	0.664339
Sunburn easily	iRBD	9447	rs1126809	-0.215016	0.088857	0.0155288
Sunburn easily	iRBD	9447	rs12203592	-0.148359	0.130602	0.255971
Sunburn easily	iRBD	9447	rs12350739	-0.230866	0.0745211	0.00194834
Sunburn easily	iRBD	9447	rs1805007	-0.144236	0.0791807	0.0685149
Sunburn easily	iRBD	9447	rs3014606	-0.210691	0.0879447	0.0165879
Sunburn easily	iRBD	9447	rs72625149	-0.217528	0.078614	0.00565675
Sunburn easily	iRBD	9447	rs76582321	-0.193989	0.0866035	0.0250933
Sunburn easily	iRBD	9447	rs7723327	-0.196884	0.0891857	0.0272737
Sunburn easily	iRBD	9447	All	-0.198861	0.0813987	0.0145637
Phototoxic dermatitis	iRBD	9447	rs12203592	-0.249985	0.14341	0.0813086
Phototoxic dermatitis	iRBD	9447	rs12350739	-0.289101	0.0814906	0.000388668
Phototoxic dermatitis	iRBD	9447	rs17226232	-0.243081	0.0926034	0.00866574
Phototoxic dermatitis	iRBD	9447	rs1805007	-0.201649	0.086728	0.0200678
Phototoxic dermatitis	iRBD	9447	rs2926533	-0.273375	0.0895753	0.00227397
Phototoxic dermatitis	iRBD	9447	rs7118021	-0.265481	0.0953219	0.00535109
Phototoxic dermatitis	iRBD	9447	rs76582321	-0.249312	0.0915017	0.00643664
Phototoxic dermatitis	iRBD	9447	All	-0.254251	0.0848681	0.00273695

## Sheet: S6
Supplementary Tables S6: Harmonized data for forward MR analyses in the validation cohort.
Exposure	Outcome	SNP	Effect_allele	Other_allele	Chr	Pos	Beta	Se	Eaf	Pval	R2	F	FMean
Standing height	iRBD	rs10037512	C	T	5	88354675	-0.03	0.003	0.475	5.8e-24	0.000448875	113.533	84.5753
Standing height	iRBD	rs10119624	A	G	9	118305438	0.024	0.0031	0.683	3.7e-14	0.000249421	63.1611	84.5753
Standing height	iRBD	rs10131337	T	C	14	37144516	0.027	0.0038	0.203	2.9e-12	0.000235891	58.5049	84.5753
Standing height	iRBD	rs10136129	C	T	14	68459721	-0.025	0.0038	0.242	2.5e-11	0.000229295	58.0809	84.5753
Standing height	iRBD	rs10152739	T	A	15	38483866	0.022	0.0034	0.2	1.3e-10	0.00015488	39.1899	84.5753
Standing height	iRBD	rs10236884	G	A	7	148659616	0.023	0.0031	0.558	8.5e-13	0.000260941	63.4568	84.5753
Standing height	iRBD	rs10283100	G	A	8	120596023	0.057	0.0085	0.975	3.2e-11	0.000158389	37.0877	84.5753
Standing height	iRBD	rs1036821	A	G	8	135650483	-0.037	0.0032	0.317	1.1e-30	0.000592807	149.499	84.5753
Standing height	iRBD	rs10445823	C	T	2	219910164	-0.047	0.0049	0.158	5.4e-22	0.000587753	148.928	84.5753
Standing height	iRBD	rs1047014	C	T	6	19841493	0.032	0.0036	0.275	1.3e-18	0.00040832	96.7399	84.5753
Standing height	iRBD	rs1053051	C	T	12	107367225	-0.019	0.0034	0.612	8.7e-09	0.000171443	33.8864	84.5753
Standing height	iRBD	rs1074078	T	C	1	11326788	0.018	0.0032	0.351	2.8e-08	0.000147614	37.0979	84.5753
Standing height	iRBD	rs10767838	G	A	11	30347927	-0.025	0.0033	0.233	2.6e-14	0.000223389	53.9654	84.5753
Standing height	iRBD	rs10770705	C	A	12	20857467	-0.03	0.0031	0.661	2.3e-21	0.000403342	101.664	84.5753
Standing height	iRBD	rs10787959	G	A	10	121131313	-0.027	0.0033	0.7	1.9e-16	0.00030618	77.1733	84.5753
Standing height	iRBD	rs10794175	T	G	10	126358073	0.02	0.003	0.296	6.4e-12	0.000166707	42.1418	84.5753
Standing height	iRBD	rs10843390	T	C	12	29496991	0.021	0.0032	0.237	5e-11	0.000159493	40.3538	84.5753
Standing height	iRBD	rs10846654	A	G	12	124799458	-0.028	0.0032	0.725	2.5e-19	0.00031262	78.6504	84.5753
Standing height	iRBD	rs10868439	G	A	9	89121785	0.027	0.003	0.533	3e-19	0.000362912	91.1226	84.5753
Standing height	iRBD	rs10880969	C	T	12	46827023	0.024	0.0033	0.837	6.2e-13	0.000157169	39.3722	84.5753
Standing height	iRBD	rs10948222	C	T	6	45244415	0.031	0.0033	0.613	9.8e-21	0.000455958	107.46	84.5753
Standing height	iRBD	rs10995319	C	T	10	52762887	-0.019	0.0034	0.267	3.2e-08	0.000141303	35.7801	84.5753
Standing height	iRBD	rs11049545	A	C	12	28497898	-0.038	0.0032	0.342	2.4e-33	0.000649904	164.668	84.5753
Standing height	iRBD	rs1113765	A	G	7	55889334	-0.024	0.0038	0.192	1.7e-10	0.000178717	45.2543	84.5753
Standing height	iRBD	rs11144688	A	G	9	78542286	-0.063	0.0063	0.095	5.7e-24	0.00068247	155.163	84.5753
Standing height	iRBD	rs11152213	C	A	18	57852948	0.025	0.0035	0.283	6.9e-13	0.000253639	64.2024	84.5753
Standing height	iRBD	rs11172372	C	T	12	58286273	-0.019	0.003	0.508	7.6e-11	0.000180454	45.6831	84.5753
Standing height	iRBD	rs11172920	A	G	12	59553821	0.018	0.003	0.409	2e-09	0.000156634	39.3764	84.5753
Standing height	iRBD	rs11177669	A	G	12	69828681	0.033	0.0035	0.258	4.2e-21	0.000416948	100.671	84.5753
Standing height	iRBD	rs11205303	C	T	1	149906413	0.053	0.0035	0.358	2.2e-50	0.00129122	297.247	84.5753
Standing height	iRBD	rs11221442	C	G	11	128577624	-0.027	0.0035	0.217	2.7e-14	0.00024773	62.4462	84.5753
Standing height	iRBD	rs11244772	G	A	10	127711296	0.018	0.0032	0.275	2.1e-08	0.000129195	32.5712	84.5753
Standing height	iRBD	rs1133415	A	G	3	52575831	-0.019	0.0029	0.4	2.9e-10	0.00017328	43.6143	84.5753
Standing height	iRBD	rs1155939	A	C	6	126866133	0.042	0.0029	0.433	9.6e-46	0.000866163	219.216	84.5753
Standing height	iRBD	rs11611927	G	A	12	93977591	0.051	0.0035	0.2	2.6e-49	0.00083232	210.927	84.5753
Standing height	iRBD	rs11612228	T	C	12	576984	0.02	0.0032	0.308	6.5e-10	0.000170509	39.7181	84.5753
Standing height	iRBD	rs11618507	T	G	13	30172751	0.023	0.0036	0.275	3.4e-10	0.000210939	52.796	84.5753
Standing height	iRBD	rs11626496	C	G	14	65600981	-0.019	0.003	0.35	2.8e-10	0.000164255	41.5927	84.5753
Standing height	iRBD	rs11642612	C	A	16	30030195	0.016	0.003	0.441	4.2e-08	0.000126218	31.9632	84.5753
Standing height	iRBD	rs11648796	G	A	16	792190	0.033	0.0038	0.267	1.4e-18	0.000426259	98.4126	84.5753
Standing height	iRBD	rs11652094	C	G	17	21172289	0.018	0.0032	0.675	9.3e-09	0.000142155	35.806	84.5753
Standing height	iRBD	rs11667331	G	A	19	31050571	0.024	0.004	0.172	1.3e-09	0.000164063	41.5499	84.5753
Standing height	iRBD	rs11684404	C	T	2	88924622	0.032	0.0031	0.3	9e-25	0.00043008	108.735	84.5753
Standing height	iRBD	rs1171615	T	C	10	61469090	-0.022	0.0038	0.833	5.8e-09	0.000134659	32.942	84.5753
Standing height	iRBD	rs11722554	A	G	4	5016883	-0.063	0.0098	0.042	1.5e-10	0.000319393	53.7273	84.5753
Standing height	iRBD	rs11735005	T	G	4	7921008	0.017	0.003	0.467	4.3e-09	0.000143871	36.4069	84.5753
Standing height	iRBD	rs11799609	T	G	1	243618317	0.026	0.0042	0.142	1.1e-09	0.000164722	41.3963	84.5753
Standing height	iRBD	rs11855014	A	G	15	85728834	-0.022	0.0034	0.246	9.2e-11	0.000179549	44.9708	84.5753
Standing height	iRBD	rs11880124	G	A	19	42683791	-0.041	0.0054	0.067	2.2e-14	0.000210162	52.8275	84.5753
Standing height	iRBD	rs11880992	A	G	19	2176403	0.033	0.003	0.375	6.9e-28	0.000510469	128.305	84.5753
Standing height	iRBD	rs1190545	C	G	14	102904179	0.025	0.0033	0.7	4.1e-14	0.0002625	66.4664	84.5753
Standing height	iRBD	rs11950193	A	C	5	42087713	0.062	0.0098	0.042	2.3e-10	0.000309334	63.4044	84.5753
Standing height	iRBD	rs1199734	G	T	13	21570246	0.022	0.0039	0.833	1.6e-08	0.000134659	32.4626	84.5753
Standing height	iRBD	rs12065210	T	C	1	50942784	0.036	0.005	0.108	6.4e-13	0.000249703	62.9926	84.5753
Standing height	iRBD	rs12097239	A	G	1	227912474	-0.033	0.0034	0.288	1.2e-22	0.000446612	113.044	84.5753
Standing height	iRBD	rs12214804	T	C	6	34188866	-0.084	0.0057	0.925	1.5e-49	0.00097902	245.731	84.5753
Standing height	iRBD	rs12330322	T	C	3	72455355	-0.034	0.0035	0.225	3.3e-22	0.000403155	102.115	84.5753
Standing height	iRBD	rs12426318	A	C	12	102635521	-0.025	0.0044	0.125	3.2e-08	0.000136719	34.5876	84.5753
Standing height	iRBD	rs12427384	G	A	12	94201564	-0.039	0.0038	0.347	3.4e-25	0.00068929	171.212	84.5753
Standing height	iRBD	rs12435366	T	C	14	35838389	-0.023	0.0035	0.254	4.9e-11	0.000200474	50.1621	84.5753
Standing height	iRBD	rs1244981	A	G	1	215046892	0.025	0.0041	0.817	1.2e-09	0.000186889	47.0898	84.5753
Standing height	iRBD	rs12513181	A	C	4	123835656	-0.02	0.0033	0.728	3.2e-09	0.000158413	40.1198	84.5753
Standing height	iRBD	rs12538407	G	A	7	23521316	-0.032	0.003	0.383	3.5e-26	0.000483965	122.299	84.5753
Standing height	iRBD	rs12639764	C	T	4	106216205	-0.027	0.003	0.457	1.6e-19	0.000361804	91.545	84.5753
Standing height	iRBD	rs12693589	C	T	2	191832662	0.022	0.0034	0.246	9.1e-11	0.000179549	45.4614	84.5753
Standing height	iRBD	rs12694443	T	G	2	219664977	-0.026	0.003	0.429	3.2e-18	0.000331185	83.296	84.5753
Standing height	iRBD	rs12779328	T	C	10	12943973	-0.028	0.0033	0.35	1.7e-17	0.00035672	89.7457	84.5753
Standing height	iRBD	rs12908753	G	A	15	89385494	-0.038	0.0036	0.717	5.7e-26	0.000586007	146.008	84.5753
Standing height	iRBD	rs12986437	C	A	2	20204690	0.022	0.0035	0.178	2.3e-10	0.000141634	35.805	84.5753
Standing height	iRBD	rs12987566	T	C	2	172152646	0.024	0.0033	0.225	1.2e-12	0.00020088	50.5968	84.5753
Standing height	iRBD	rs13014679	C	A	2	97333492	-0.04	0.0071	0.075	2.5e-08	0.000222	56.0694	84.5753
Standing height	iRBD	rs13030174	C	A	2	232271284	-0.023	0.0034	0.267	3.1e-11	0.000207062	52.0542	84.5753
Standing height	iRBD	rs13078528	A	G	3	11646954	0.045	0.0064	0.942	1.4e-12	0.000221276	55.9781	84.5753
Standing height	iRBD	rs13084192	T	A	3	134336095	-0.023	0.0031	0.408	1.4e-13	0.000255545	64.7154	84.5753
Standing height	iRBD	rs13150868	T	G	4	152180671	0.017	0.003	0.527	2.2e-08	0.000144079	34.6939	84.5753
Standing height	iRBD	rs13152352	A	C	4	17976846	-0.074	0.0041	0.161	6.7e-72	0.00147938	375.196	84.5753
Standing height	iRBD	rs13155659	C	T	5	54987585	-0.03	0.0031	0.711	6.4e-22	0.000369862	93.6667	84.5753
Standing height	iRBD	rs13185815	G	T	5	108116542	-0.041	0.0056	0.085	2.7e-13	0.00026148	66.1826	84.5753
Standing height	iRBD	rs1320135	C	T	2	216420050	-0.019	0.003	0.542	4.1e-10	0.000179226	45.2655	84.5753
Standing height	iRBD	rs13210323	C	A	6	35005084	-0.037	0.0034	0.275	1.1e-27	0.000545889	137.626	84.5753
Standing height	iRBD	rs1325596	A	G	1	176794066	0.025	0.0029	0.508	9.7e-18	0.00031242	78.8032	84.5753
Standing height	iRBD	rs13276054	C	G	8	23167609	-0.024	0.0033	0.658	5.1e-13	0.000259241	65.386	84.5753
Standing height	iRBD	rs13302191	A	T	9	109001663	-0.025	0.0033	0.242	1.4e-14	0.000229295	58.0428	84.5753
Standing height	iRBD	rs13306455	T	C	19	7184721	0.031	0.0039	0.17	2.1e-15	0.000271194	67.9694	84.5753
Standing height	iRBD	rs13388725	G	A	2	109047190	0.018	0.003	0.383	2e-09	0.00015313	38.7681	84.5753
Standing height	iRBD	rs1345128	G	C	2	47006474	-0.022	0.0033	0.3	5.2e-11	0.00020328	51.0515	84.5753
Standing height	iRBD	rs1370878	G	A	14	59691630	0.019	0.0029	0.492	3.6e-10	0.000180454	45.6755	84.5753
Standing height	iRBD	rs1393786	A	C	3	135854035	-0.027	0.0033	0.192	1e-15	0.000226188	57.2764	84.5753
Standing height	iRBD	rs1401796	A	C	17	54839759	-0.031	0.003	0.475	2.3e-24	0.000479299	117.53	84.5753
Standing height	iRBD	rs1415701	A	G	6	130345835	-0.044	0.0036	0.25	1.5e-34	0.000726	178.947	84.5753
Standing height	iRBD	rs153750	G	T	5	171181237	0.031	0.0031	0.675	1.2e-23	0.000421639	106.5	84.5753
Standing height	iRBD	rs1545552	G	A	2	33360338	0.029	0.0034	0.703	5.4e-18	0.000351186	87.9314	84.5753
Standing height	iRBD	rs1552173	T	C	17	76718842	-0.018	0.0029	0.542	7.9e-10	0.000160857	40.5059	84.5753
Standing height	iRBD	rs1562975	A	G	4	109408608	0.025	0.0032	0.297	5.5e-15	0.000260989	66.0242	84.5753
Standing height	iRBD	rs1576900	A	G	9	18629792	-0.019	0.0033	0.28	6.6e-09	0.000145555	36.5264	84.5753
Standing height	iRBD	rs1599473	T	G	8	120475358	-0.027	0.0034	0.15	1e-14	0.000185895	46.9574	84.5753
Standing height	iRBD	rs1614303	T	G	10	123396806	0.022	0.0038	0.867	5.7e-09	0.000111621	28.2589	84.5753
Standing height	iRBD	rs165189	G	A	5	139145747	0.029	0.0046	0.12	1.6e-10	0.000177619	43.776	84.5753
Standing height	iRBD	rs1659127	A	G	16	14388305	0.03	0.0033	0.3	2.8e-19	0.000378	94.7955	84.5753
Standing height	iRBD	rs1681630	C	T	11	47969152	-0.029	0.0031	0.758	2.4e-20	0.000308539	78.1386	84.5753
Standing height	iRBD	rs16865791	A	C	2	178668000	0.04	0.0057	0.033	1.6e-12	0.000102115	25.0212	84.5753
Standing height	iRBD	rs16876334	T	C	6	47675922	-0.038	0.0068	0.033	2.1e-08	9.22e-05	22.8747	84.5753
Standing height	iRBD	rs16942383	A	C	15	89405052	-0.12	0.0089	0.042	7.6e-41	0.0011588	273.11	84.5753
Standing height	iRBD	rs16964211	A	G	15	51530495	-0.057	0.0071	0.042	1.2e-15	0.000261454	63.0257	84.5753
Standing height	iRBD	rs16967866	G	T	17	73407381	-0.038	0.0066	0.05	6.5e-09	0.00013718	34.7354	84.5753
Standing height	iRBD	rs16994718	T	C	4	38688362	-0.025	0.0041	0.092	1.5e-09	0.00010442	26.3426	84.5753
Standing height	iRBD	rs17052031	T	A	5	172969109	-0.031	0.0047	0.167	4.2e-11	0.000267371	67.6871	84.5753
Standing height	iRBD	rs17088190	T	C	8	24111330	-0.028	0.0034	0.212	9.8e-17	0.000261944	65.8555	84.5753
Standing height	iRBD	rs17118431	G	A	12	56667100	0.047	0.0058	0.093	1.1e-15	0.000372663	92.4932	84.5753
Standing height	iRBD	rs17192551	A	G	12	90386882	-0.023	0.0041	0.225	2.8e-08	0.000184489	46.2344	84.5753
Standing height	iRBD	rs17197086	T	C	14	21832776	0.035	0.0048	0.117	3.4e-13	0.000253112	60.6607	84.5753
Standing height	iRBD	rs17257113	A	G	1	26449595	0.027	0.0038	0.217	3.8e-12	0.00024773	62.751	84.5753
Standing height	iRBD	rs17277008	C	T	1	172105162	0.039	0.0032	0.25	4.1e-34	0.000570375	142.534	84.5753
Standing height	iRBD	rs17369123	T	C	1	172355841	0.031	0.0038	0.233	1.4e-16	0.000343483	86.9876	84.5753
Standing height	iRBD	rs17391694	T	C	1	78623626	0.043	0.0053	0.136	3.9e-16	0.00043453	99.1141	84.5753
Standing height	iRBD	rs17409588	C	T	5	31528627	0.019	0.0033	0.3	5.4e-09	0.00015162	38.1393	84.5753
Standing height	iRBD	rs17416284	T	A	2	54885370	-0.022	0.0031	0.325	2.9e-12	0.000212355	53.6142	84.5753
Standing height	iRBD	rs1742829	A	T	9	119422807	-0.037	0.0055	0.931	2.3e-11	0.000175886	43.9663	84.5753
Standing height	iRBD	rs17473243	A	G	11	17266259	0.023	0.0031	0.325	9.4e-14	0.000232099	58.7931	84.5753
Standing height	iRBD	rs1749824	A	C	10	80923862	-0.023	0.003	0.483	1.5e-14	0.000264194	66.8155	84.5753
Standing height	iRBD	rs17511102	T	A	2	37960613	0.053	0.0057	0.051	9.1e-21	0.000271906	64.2848	84.5753
Standing height	iRBD	rs1752388	C	A	1	151282841	-0.03	0.0046	0.117	7.4e-11	0.00018596	47.0999	84.5753
Standing height	iRBD	rs17556750	A	C	4	82155568	0.046	0.0032	0.275	8.3e-48	0.000843755	212.884	84.5753
Standing height	iRBD	rs17806888	C	T	3	67416322	-0.034	0.0048	0.092	2.9e-12	0.000193135	47.4868	84.5753
Standing height	iRBD	rs17807185	G	A	7	77308295	0.022	0.003	0.408	3.9e-13	0.000233807	59.1455	84.5753
Standing height	iRBD	rs1797625	T	A	3	112826415	0.019	0.003	0.383	4.7e-10	0.000170617	43.2128	84.5753
Standing height	iRBD	rs180165	C	T	17	68034558	0.019	0.003	0.492	6.4e-10	0.000180454	45.3071	84.5753
Standing height	iRBD	rs1812175	G	A	4	145574844	0.079	0.004	0.808	2.1e-86	0.00193641	491.058	84.5753
Standing height	iRBD	rs1832871	G	A	6	158722034	-0.025	0.0031	0.633	1.8e-15	0.000290389	73.2957	84.5753
Standing height	iRBD	rs1855078	C	T	6	131351103	0.023	0.0041	0.175	3.5e-08	0.000152749	38.6808	84.5753
Standing height	iRBD	rs1870761	A	C	11	122851563	0.018	0.003	0.383	1.3e-09	0.00015313	38.743	84.5753
Standing height	iRBD	rs1884897	G	A	20	6612832	-0.044	0.003	0.625	1.3e-48	0.0009075	229.879	84.5753
Standing height	iRBD	rs1950500	C	T	14	24830850	-0.031	0.0032	0.767	3.2e-22	0.000343483	86.9732	84.5753
Standing height	iRBD	rs1996422	G	A	4	48687351	0.022	0.0033	0.283	2.8e-11	0.000196418	49.3628	84.5753
Standing height	iRBD	rs2010997	A	G	13	33070506	0.02	0.003	0.367	8.6e-12	0.000185849	46.95	84.5753
Standing height	iRBD	rs2028067	C	T	17	30239698	0.031	0.0039	0.2	8.2e-16	0.00030752	77.3097	84.5753
Standing height	iRBD	rs2035901	G	A	4	145521867	0.031	0.003	0.467	2.4e-25	0.000478407	119.769	84.5753
Standing height	iRBD	rs2062708	C	T	5	32753672	0.034	0.004	0.123	2e-17	0.000249398	62.8143	84.5753
Standing height	iRBD	rs2070776	G	A	17	62007498	0.042	0.0031	0.667	6e-41	0.000783608	197.067	84.5753
Standing height	iRBD	rs2072268	A	G	17	66303352	-0.02	0.0031	0.525	1.1e-10	0.0001995	47.8167	84.5753
Standing height	iRBD	rs2079795	C	T	17	59496649	-0.045	0.0031	0.7	1.7e-46	0.0008505	215.486	84.5753
Standing height	iRBD	rs2093210	T	C	14	60957279	-0.039	0.0031	0.596	3e-35	0.000732465	183.158	84.5753
Standing height	iRBD	rs213653	G	A	16	1111384	-0.023	0.0042	0.7	3.4e-08	0.00022218	47.8504	84.5753
Standing height	iRBD	rs2149163	C	G	9	16455833	0.02	0.003	0.408	1.8e-11	0.000193229	48.9089	84.5753
Standing height	iRBD	rs2166898	A	G	2	121612659	-0.027	0.0041	0.169	8.6e-11	0.00020476	49.3583	84.5753
Standing height	iRBD	rs217181	T	C	16	72114002	0.024	0.0038	0.2	3.7e-10	0.00018432	46.585	84.5753
Standing height	iRBD	rs2181834	T	G	10	102661251	0.022	0.0029	0.542	2.1e-14	0.000240292	60.8257	84.5753
Standing height	iRBD	rs2237886	T	C	11	2810731	0.043	0.0049	0.108	5.3e-18	0.000356251	89.362	84.5753
Standing height	iRBD	rs2247341	A	G	4	1701317	0.027	0.0031	0.417	1.8e-18	0.000354456	89.7676	84.5753
Standing height	iRBD	rs2256183	G	A	6	31380529	-0.037	0.003	0.442	2.5e-36	0.000675289	168.962	84.5753
Standing height	iRBD	rs227724	T	A	17	54778817	0.03	0.0031	0.297	3.5e-21	0.000375824	94.8838	84.5753
Standing height	iRBD	rs2278789	C	T	2	68376376	-0.018	0.003	0.317	2e-09	0.000140299	35.5133	84.5753
Standing height	iRBD	rs2279007	A	G	19	17283403	-0.025	0.0036	0.258	7.2e-12	0.000239295	59.2225	84.5753
Standing height	iRBD	rs2281645	G	A	9	35809328	-0.019	0.0032	0.358	1.1e-09	0.000165942	42.0181	84.5753
Standing height	iRBD	rs2289195	A	G	2	25463483	0.038	0.003	0.367	2.4e-37	0.000670914	168.323	84.5753
Standing height	iRBD	rs2302580	T	C	4	8608634	-0.029	0.0036	0.491	4.2e-15	0.000420364	80.5142	84.5753
Standing height	iRBD	rs2303085	T	C	16	24834233	-0.023	0.0042	0.158	2.8e-08	0.000140752	35.6391	84.5753
Standing height	iRBD	rs2303262	T	C	16	82203758	-0.025	0.0041	0.75	1.5e-09	0.000234375	46.1801	84.5753
Standing height	iRBD	rs2306578	C	T	15	72142619	0.069	0.0097	0.009	8e-13	8.49e-05	19.8149	84.5753
Standing height	iRBD	rs2326458	A	C	16	84987679	-0.022	0.0035	0.833	5e-10	0.000134659	33.8851	84.5753
Standing height	iRBD	rs2358947	G	C	12	66123932	-0.028	0.0044	0.883	2.1e-10	0.000161992	38.599	84.5753
Standing height	iRBD	rs239256	T	C	11	64987391	0.028	0.0037	0.864	2e-14	0.000184246	46.3091	84.5753
Standing height	iRBD	rs2581830	C	T	3	53134098	-0.031	0.003	0.642	4.4e-25	0.000441745	111.886	84.5753
Standing height	iRBD	rs2597513	T	C	3	13555836	-0.039	0.0048	0.875	3.1e-16	0.000332719	84.2355	84.5753
Standing height	iRBD	rs2609334	C	T	6	168847175	-0.022	0.0034	0.267	2.4e-10	0.000189448	47.9757	84.5753
Standing height	iRBD	rs2609996	A	C	8	57361121	0.017	0.0029	0.383	6.2e-09	0.000136588	34.5681	84.5753
Standing height	iRBD	rs2631676	G	A	10	93037409	0.028	0.0039	0.275	4.6e-13	0.00031262	78.6066	84.5753
Standing height	iRBD	rs2633761	A	G	3	4728104	0.016	0.0029	0.583	2.6e-08	0.000124473	31.3787	84.5753
Standing height	iRBD	rs2649996	C	A	12	121362280	-0.02	0.0034	0.776	5.6e-09	0.000139059	34.4963	84.5753
Standing height	iRBD	rs2662027	T	G	5	56254485	-0.033	0.0048	0.083	6.3e-12	0.00016577	41.9747	84.5753
Standing height	iRBD	rs26868	A	T	16	2249376	0.029	0.0033	0.406	3.2e-18	0.000405638	93.9356	84.5753
Standing height	iRBD	rs273945	C	A	7	137611566	0.019	0.0031	0.534	1.4e-09	0.000179665	45.3174	84.5753
Standing height	iRBD	rs2741311	C	T	2	233239743	-0.051	0.0055	0.95	3.1e-20	0.000247095	59.4885	84.5753
Standing height	iRBD	rs2778027	T	C	9	90810948	-0.027	0.0039	0.783	3.1e-12	0.00024773	62.5292	84.5753
Standing height	iRBD	rs2802292	T	G	6	108908518	0.017	0.003	0.576	6.7e-09	0.000141161	35.7464	84.5753
Standing height	iRBD	rs2806561	G	A	1	23504795	-0.027	0.0029	0.433	1.9e-20	0.000357955	90.6119	84.5753
Standing height	iRBD	rs2811594	G	A	1	93343282	0.024	0.0032	0.667	4.1e-14	0.000255872	63.6923	84.5753
Standing height	iRBD	rs2815379	G	A	1	67510474	0.018	0.0033	0.758	1.6e-08	0.000118867	29.3546	84.5753
Standing height	iRBD	rs2834442	A	T	21	35690786	0.024	0.0031	0.636	4.4e-15	0.000266693	67.5062	84.5753
Standing height	iRBD	rs2836288	A	C	21	39659766	-0.019	0.0029	0.534	3.8e-11	0.000179665	45.4385	84.5753
Standing height	iRBD	rs2856321	A	G	12	11855773	-0.031	0.003	0.603	7.6e-24	0.00046011	116.501	84.5753
Standing height	iRBD	rs2925155	T	C	8	75886297	-0.023	0.0034	0.333	9.8e-12	0.000234993	59.0729	84.5753
Standing height	iRBD	rs2970578	G	T	1	212098460	0.021	0.0031	0.398	1e-11	0.000211324	52.6943	84.5753
Standing height	iRBD	rs3017036	T	G	18	19312766	-0.021	0.0036	0.283	4.2e-09	0.000178968	35.479	84.5753
Standing height	iRBD	rs3103267	C	A	2	232988582	0.038	0.0033	0.636	1.4e-31	0.000668584	169.409	84.5753
Standing height	iRBD	rs310421	T	G	6	81792063	0.032	0.0029	0.483	3.3e-27	0.000511408	128.654	84.5753
Standing height	iRBD	rs3118905	A	G	13	51105334	-0.058	0.0033	0.237	1.1e-69	0.00121663	308.296	84.5753
Standing height	iRBD	rs31203	C	T	5	134351470	-0.032	0.0032	0.314	1.1e-23	0.000441147	110.997	84.5753
Standing height	iRBD	rs316618	A	T	15	41796498	-0.026	0.0037	0.158	3.3e-12	0.000179865	45.1707	84.5753
Standing height	iRBD	rs34651	T	C	5	72144005	-0.041	0.0058	0.905	2.2e-12	0.000289048	72.6246	84.5753
Standing height	iRBD	rs3739707	A	C	9	113792706	-0.024	0.0035	0.3	4e-12	0.00024192	61.2682	84.5753
Standing height	iRBD	rs3755196	G	A	2	36773071	0.018	0.0032	0.308	3.4e-08	0.000138112	34.6936	84.5753
Standing height	iRBD	rs3764419	A	C	17	29164023	-0.041	0.003	0.375	2.7e-41	0.000787969	199.521	84.5753
Standing height	iRBD	rs3790598	A	G	1	113196896	-0.026	0.0041	0.119	2.4e-10	0.000141742	35.5591	84.5753
Standing height	iRBD	rs3791679	G	A	2	56096892	-0.06	0.0035	0.28	2.4e-67	0.00145152	366.639	84.5753
Standing height	iRBD	rs3796529	T	C	4	57797414	0.031	0.0037	0.169	6.3e-17	0.000269924	68.2155	84.5753
Standing height	iRBD	rs3802758	A	G	11	45936035	0.039	0.0066	0.966	2.2e-09	9.99e-05	24.0826	84.5753
Standing height	iRBD	rs3807931	A	G	7	20381674	0.027	0.0029	0.408	1.2e-19	0.000352159	89.1436	84.5753
Standing height	iRBD	rs3814333	T	C	1	184007119	0.049	0.0032	0.342	4.8e-51	0.00108062	271.399	84.5753
Standing height	iRBD	rs3818416	C	A	13	78474468	0.021	0.0035	0.792	1.7e-09	0.000145297	36.7834	84.5753
Standing height	iRBD	rs3849769	A	G	5	39421279	-0.021	0.0033	0.3	2.1e-10	0.00018522	46.3353	84.5753
Standing height	iRBD	rs3868143	C	T	16	67328453	-0.033	0.0055	0.075	2.6e-09	0.000151099	38.1148	84.5753
Standing height	iRBD	rs3885668	T	C	2	10178479	-0.022	0.003	0.558	8.4e-13	0.000238744	59.9225	84.5753
Standing height	iRBD	rs389663	C	T	6	117868051	-0.022	0.0031	0.683	2.5e-12	0.000209583	53.0754	84.5753
Standing height	iRBD	rs4146850	A	G	6	169347106	0.018	0.0029	0.492	1.2e-09	0.000161959	41.0136	84.5753
Standing height	iRBD	rs42039	T	C	7	92244422	0.068	0.0034	0.283	3.8e-88	0.00187652	474.773	84.5753
Standing height	iRBD	rs4239020	T	C	17	80176641	-0.021	0.0031	0.708	8.8e-12	0.000182341	46.1732	84.5753
Standing height	iRBD	rs4246079	G	A	6	6889818	0.038	0.005	0.9	4.5e-14	0.00025992	61.5375	84.5753
Standing height	iRBD	rs4246302	G	A	15	100687967	0.027	0.0033	0.333	1.7e-16	0.000323838	79.3951	84.5753
Standing height	iRBD	rs425277	T	C	1	2069172	0.028	0.0033	0.28	1.2e-17	0.000316109	79.8487	84.5753
Standing height	iRBD	rs429433	G	A	8	8747894	-0.046	0.0071	0.95	1.3e-10	0.00020102	50.4742	84.5753
Standing height	iRBD	rs4320932	C	T	11	2171601	-0.029	0.0041	0.2	2.3e-12	0.00026912	65.1255	84.5753
Standing height	iRBD	rs4325879	T	C	3	156851984	-0.021	0.0035	0.264	3.2e-09	0.000171376	42.879	84.5753
Standing height	iRBD	rs4369779	C	T	18	20735408	0.056	0.0036	0.742	1.5e-53	0.00120069	304.367	84.5753
Standing height	iRBD	rs4371882	G	A	6	7793169	0.027	0.0038	0.167	1.1e-12	0.000202824	48.8367	84.5753
Standing height	iRBD	rs4378999	A	T	3	51208646	-0.034	0.0048	0.858	6e-13	0.000281685	70.467	84.5753
Standing height	iRBD	rs445151	T	C	2	33297412	0.022	0.0038	0.831	5.1e-09	0.000135945	34.1055	84.5753
Standing height	iRBD	rs4461027	T	C	15	74211548	0.028	0.0031	0.65	7.5e-20	0.00035672	88.9884	84.5753
Standing height	iRBD	rs4542783	C	T	19	8642160	-0.032	0.0039	0.388	1.2e-15	0.00048631	82.6837	84.5753
Standing height	iRBD	rs4548838	C	T	15	100761190	-0.033	0.003	0.55	8.6e-28	0.000539055	132.539	84.5753
Standing height	iRBD	rs461521	A	C	17	622497	0.016	0.003	0.5	3.3e-08	0.000128	32.2783	84.5753
Standing height	iRBD	rs4624820	A	G	5	141681788	0.018	0.0029	0.4	1e-09	0.00015552	39.0946	84.5753
Standing height	iRBD	rs4655345	G	A	1	214608704	-0.024	0.003	0.417	5.2e-16	0.000280064	70.9306	84.5753
Standing height	iRBD	rs4675945	T	G	2	242428809	-0.02	0.003	0.358	3.3e-11	0.000183869	46.5551	84.5753
Standing height	iRBD	rs4686904	T	C	3	187438522	-0.021	0.0031	0.642	2.5e-11	0.000202715	51.3069	84.5753
Standing height	iRBD	rs4721810	C	A	7	19652356	-0.031	0.0044	0.85	5.5e-12	0.000245055	59.6277	84.5753
Standing height	iRBD	rs4722837	G	A	7	28770047	-0.017	0.0031	0.417	2.2e-08	0.000140518	35.093	84.5753
Standing height	iRBD	rs4725061	G	A	7	8086639	0.02	0.0031	0.422	1.1e-10	0.000195133	48.84	84.5753
Standing height	iRBD	rs4733724	G	A	8	130723728	-0.05	0.0037	0.192	1.4e-41	0.00077568	196.116	84.5753
Standing height	iRBD	rs4735677	T	A	8	78148191	0.037	0.0032	0.342	6e-30	0.000616149	156.096	84.5753
Standing height	iRBD	rs4745948	A	G	10	69937987	0.021	0.0029	0.567	2.7e-13	0.000216541	54.8421	84.5753
Standing height	iRBD	rs4748978	T	C	10	25052109	-0.018	0.0031	0.585	4.3e-09	0.000157318	39.6649	84.5753
Standing height	iRBD	rs4767473	A	G	12	117365506	0.025	0.0044	0.85	3e-08	0.000159375	40.276	84.5753
Standing height	iRBD	rs4803468	G	A	19	41922352	-0.03	0.0031	0.602	1.7e-21	0.000431273	105.52	84.5753
Standing height	iRBD	rs4806934	G	A	19	3432252	0.029	0.0031	0.367	1.3e-20	0.000390747	96.4588	84.5753
Standing height	iRBD	rs4821890	A	G	22	39777523	0.017	0.0031	0.733	4.2e-08	0.000113121	28.6457	84.5753
Standing height	iRBD	rs4868126	G	T	5	171283469	0.036	0.0032	0.65	2.8e-29	0.00058968	145.414	84.5753
Standing height	iRBD	rs4876357	C	T	8	117509887	-0.017	0.0029	0.567	4.3e-09	0.000141905	35.905	84.5753
Standing height	iRBD	rs4930585	C	T	11	68411347	0.028	0.0041	0.825	4.4e-12	0.00022638	57.3283	84.5753
Standing height	iRBD	rs4939837	G	A	18	46487998	-0.019	0.0033	0.658	1.1e-08	0.000162476	40.1568	84.5753
Standing height	iRBD	rs4986172	T	C	17	43216281	-0.034	0.0032	0.325	7.6e-27	0.000507195	121.587	84.5753
Standing height	iRBD	rs519384	A	T	3	172168507	0.031	0.0033	0.26	8.6e-22	0.000369793	92.8372	84.5753
Standing height	iRBD	rs552707	C	T	7	28205303	-0.046	0.0032	0.686	9.3e-46	0.00091159	229.569	84.5753
Standing height	iRBD	rs568610	T	C	8	27527995	0.022	0.0034	0.208	1.4e-10	0.000159464	40.1907	84.5753
Standing height	iRBD	rs5742915	C	T	15	74336633	0.035	0.0031	0.55	1.5e-29	0.000606375	152.058	84.5753
Standing height	iRBD	rs5754185	G	C	22	33046732	-0.035	0.0042	0.108	4.5e-17	0.000236023	59.7825	84.5753
Standing height	iRBD	rs5757318	T	A	22	39275656	0.029	0.0048	0.136	1.9e-09	0.000197642	49.0422	84.5753
Standing height	iRBD	rs584828	T	C	17	38599230	-0.025	0.003	0.433	3.5e-17	0.000306889	77.3763	84.5753
Standing height	iRBD	rs593133	C	T	1	32355180	0.025	0.0037	0.161	1.5e-11	0.000168849	42.3542	84.5753
Standing height	iRBD	rs605372	C	T	15	48834747	-0.052	0.0091	0.033	1.2e-08	0.000172575	39.7634	84.5753
Standing height	iRBD	rs606452	C	A	11	75276178	-0.043	0.0043	0.842	1.9e-23	0.000491967	123.261	84.5753
Standing height	iRBD	rs6085662	C	G	20	6698372	0.02	0.0032	0.336	3e-10	0.000178483	44.6495	84.5753
Standing height	iRBD	rs625735	A	G	11	118575419	0.023	0.003	0.342	7.2e-15	0.000238088	60.3035	84.5753
Standing height	iRBD	rs6435143	C	A	2	203194256	-0.019	0.003	0.558	1.5e-10	0.000178071	45.0522	84.5753
Standing height	iRBD	rs6439168	G	A	3	129050943	0.037	0.0036	0.817	7.7e-25	0.000409361	103.66	84.5753
Standing height	iRBD	rs6441170	C	T	3	157806960	0.022	0.003	0.362	9.7e-13	0.000223565	56.6221	84.5753
Standing height	iRBD	rs648831	T	C	6	80956208	0.031	0.003	0.492	2.6e-26	0.000480377	120.709	84.5753
Standing height	iRBD	rs6544650	G	A	2	43616812	0.018	0.003	0.417	4.2e-09	0.000157536	39.6965	84.5753
Standing height	iRBD	rs6556312	T	G	5	176789719	0.031	0.0042	0.15	1.1e-13	0.000245055	60.0431	84.5753
Standing height	iRBD	rs6584575	A	G	10	105577409	0.034	0.0052	0.08	9.5e-11	0.000170163	42.1445	84.5753
Standing height	iRBD	rs6600365	T	C	1	41556253	-0.027	0.0029	0.6	1.7e-20	0.00034992	88.643	84.5753
Standing height	iRBD	rs6601882	C	T	10	5021218	-0.023	0.0038	0.28	6.4e-10	0.000213293	48.002	84.5753
Standing height	iRBD	rs6658835	G	A	1	218520995	0.022	0.0034	0.233	3.6e-10	0.000172992	42.8746	84.5753
Standing height	iRBD	rs6684205	G	A	1	218609702	0.034	0.0032	0.186	1.5e-26	0.000350046	88.3031	84.5753
Standing height	iRBD	rs6691924	T	C	1	54954245	0.032	0.005	0.85	2.4e-10	0.00026112	65.2994	84.5753
Standing height	iRBD	rs6713865	G	A	2	23899807	-0.031	0.004	0.183	5.3e-15	0.00028736	72.4712	84.5753
Standing height	iRBD	rs6739772	G	A	2	241840711	0.02	0.0032	0.767	1.4e-09	0.000142969	35.9037	84.5753
Standing height	iRBD	rs6838153	G	A	4	122720999	0.022	0.0031	0.333	2.6e-12	0.000215003	54.4465	84.5753
Standing height	iRBD	rs6869670	C	T	5	64549415	0.024	0.0041	0.108	4.5e-09	0.000110979	28.0863	84.5753
Standing height	iRBD	rs6903732	A	C	6	126258619	0.017	0.003	0.576	2.1e-08	0.000141161	35.719	84.5753
Standing height	iRBD	rs6919321	A	G	6	33724004	0.021	0.003	0.625	4.7e-12	0.000206719	51.9858	84.5753
Standing height	iRBD	rs6920372	A	G	6	109723939	-0.025	0.0029	0.364	1.7e-17	0.00028938	73.2853	84.5753
Standing height	iRBD	rs6952113	A	G	7	120777619	-0.018	0.003	0.375	1.2e-09	0.000151875	38.4582	84.5753
Standing height	iRBD	rs6962887	G	T	7	135045786	-0.023	0.0034	0.345	6.1e-11	0.000239082	59.2194	84.5753
Standing height	iRBD	rs6974574	T	A	7	38110073	0.03	0.0034	0.745	9.9e-19	0.000341955	85.9288	84.5753
Standing height	iRBD	rs6999216	A	T	8	131368011	-0.02	0.0036	0.783	4.7e-08	0.000135929	34.3894	84.5753
Standing height	iRBD	rs7000226	C	G	8	49483815	0.023	0.0034	0.29	3.8e-11	0.000217842	55.1712	84.5753
Standing height	iRBD	rs7033487	C	T	9	119129257	-0.037	0.0036	0.225	1.1e-24	0.000477439	120.848	84.5753
Standing height	iRBD	rs7033940	C	G	9	6440419	-0.024	0.0044	0.142	4.7e-08	0.000140355	35.5429	84.5753
Standing height	iRBD	rs7043114	T	C	9	95387983	-0.029	0.0029	0.517	1.8e-22	0.000420014	106.386	84.5753
Standing height	iRBD	rs7069985	G	A	10	27890831	0.023	0.0034	0.192	1.6e-11	0.000164134	41.5491	84.5753
Standing height	iRBD	rs713140	G	A	4	144317867	-0.018	0.003	0.317	4.7e-09	0.000140299	35.5123	84.5753
Standing height	iRBD	rs7155279	T	G	14	92485881	-0.028	0.0031	0.342	4.2e-20	0.000352856	89.3586	84.5753
Standing height	iRBD	rs7162825	T	C	15	63439186	0.016	0.0029	0.517	3.6e-08	0.000127852	32.3726	84.5753
Standing height	iRBD	rs717052	A	G	11	120180479	-0.025	0.0044	0.133	6.4e-09	0.000144139	35.037	84.5753
Standing height	iRBD	rs7178424	T	C	15	62380259	-0.021	0.003	0.483	5e-13	0.000220245	55.4633	84.5753
Standing height	iRBD	rs720390	A	G	3	185548683	0.035	0.0031	0.383	1.2e-29	0.000578962	145.866	84.5753
Standing height	iRBD	rs7220557	C	T	17	79392089	0.024	0.0042	0.133	1.3e-08	0.000132838	30.0596	84.5753
Standing height	iRBD	rs723149	G	A	7	46577056	-0.021	0.0032	0.533	5.1e-11	0.00021954	52.5989	84.5753
Standing height	iRBD	rs724016	G	A	3	141105570	0.078	0.0029	0.483	3.2e-158	0.00303848	770.988	84.5753
Standing height	iRBD	rs7273787	G	A	20	4098567	0.022	0.0031	0.333	2.8e-12	0.000215003	54.2659	84.5753
Standing height	iRBD	rs7319045	G	A	13	92024574	-0.024	0.003	0.61	8.4e-15	0.000274061	69.0332	84.5753
Standing height	iRBD	rs7319446	A	G	13	115029162	-0.023	0.0035	0.258	3.4e-11	0.000202539	51.2806	84.5753
Standing height	iRBD	rs7341084	T	C	5	33324350	0.027	0.0034	0.783	4.4e-15	0.00024773	62.7297	84.5753
Standing height	iRBD	rs745749	G	A	5	179715803	-0.023	0.0033	0.308	4.3e-12	0.000225498	53.2999	84.5753
Standing height	iRBD	rs7466269	G	A	9	133464084	-0.033	0.0031	0.333	1e-27	0.000483758	122.477	84.5753
Standing height	iRBD	rs7517682	A	G	1	103519589	-0.023	0.003	0.585	3.6e-14	0.000256856	64.5347	84.5753
Standing height	iRBD	rs7536458	G	T	1	118864602	-0.043	0.0034	0.333	1.8e-36	0.000821366	206.674	84.5753
Standing height	iRBD	rs7542242	T	C	1	22477493	-0.018	0.0033	0.317	3.8e-08	0.000140299	35.5276	84.5753
Standing height	iRBD	rs7567288	C	T	2	134434824	0.029	0.0038	0.19	3e-14	0.00025886	65.5178	84.5753
Standing height	iRBD	rs7578605	G	A	2	1643208	0.045	0.0063	0.042	1.1e-12	0.000162956	40.5769	84.5753
Standing height	iRBD	rs7586126	G	A	2	135943900	-0.036	0.0053	0.1	1e-11	0.00023328	59.0856	84.5753
Standing height	iRBD	rs7590738	A	G	2	71525698	-0.022	0.003	0.675	1.1e-13	0.000212355	53.3129	84.5753
Standing height	iRBD	rs7701414	G	A	5	131585958	0.037	0.003	0.483	1.3e-34	0.000683709	172.535	84.5753
Standing height	iRBD	rs7733222	T	C	5	168252563	-0.018	0.003	0.552	1.2e-09	0.000160248	40.5755	84.5753
Standing height	iRBD	rs7751325	T	C	6	7209132	0.017	0.003	0.456	3.1e-08	0.000143381	35.9489	84.5753
Standing height	iRBD	rs7759938	T	C	6	105378954	-0.044	0.0032	0.636	2.6e-43	0.000896383	225.119	84.5753
Standing height	iRBD	rs7849585	T	G	9	139111870	0.036	0.0032	0.317	1.1e-29	0.000561197	141.603	84.5753
Standing height	iRBD	rs7870253	A	T	9	99231096	0.042	0.0035	0.233	3.3e-33	0.000630492	159.753	84.5753
Standing height	iRBD	rs7899004	C	T	10	104341435	-0.025	0.0029	0.442	7e-17	0.000308295	78.0341	84.5753
Standing height	iRBD	rs7926352	C	T	11	69915881	-0.02	0.0035	0.725	3.1e-08	0.0001595	39.9989	84.5753
Standing height	iRBD	rs7935997	G	A	11	12728651	0.024	0.0031	0.443	6e-15	0.000284257	70.271	84.5753
Standing height	iRBD	rs7941132	G	T	11	14302756	0.042	0.0059	0.042	1.3e-12	0.000141953	35.7452	84.5753
Standing height	iRBD	rs7970350	T	C	12	66360164	-0.059	0.0029	0.482	5.9e-88	0.00173824	438.304	84.5753
Standing height	iRBD	rs7980687	A	G	12	123822711	0.039	0.0037	0.183	1e-26	0.000454812	115.061	84.5753
Standing height	iRBD	rs798497	G	A	7	2795957	-0.057	0.0032	0.288	2.2e-71	0.00133245	337.63	84.5753
Standing height	iRBD	rs8017130	G	A	14	23759156	0.023	0.0034	0.642	1e-11	0.000243166	56.4133	84.5753
Standing height	iRBD	rs8052560	A	C	16	88777242	0.036	0.0044	0.783	3.8e-16	0.000440409	104.888	84.5753
Standing height	iRBD	rs8058684	A	G	16	53515118	0.021	0.0032	0.308	1.2e-10	0.000187986	47.5301	84.5753
Standing height	iRBD	rs806100	C	T	5	127468177	-0.018	0.003	0.567	5.4e-10	0.000159091	40.2937	84.5753
Standing height	iRBD	rs806794	G	A	6	26200677	-0.06	0.0033	0.276	4.6e-74	0.00143873	362.033	84.5753
Standing height	iRBD	rs8090312	G	A	18	77225154	-0.024	0.0034	0.25	3.3e-13	0.000216	54.0115	84.5753
Standing height	iRBD	rs8097893	G	A	18	74983055	-0.042	0.0068	0.067	4.6e-10	0.000220539	55.7005	84.5753
Standing height	iRBD	rs8103992	C	A	19	19665643	-0.029	0.0037	0.78	1.2e-14	0.000288631	73.0676	84.5753
Standing height	iRBD	rs817300	A	G	9	98380222	-0.085	0.0069	0.035	4.3e-34	0.000488049	111.244	84.5753
Standing height	iRBD	rs822553	A	G	7	148650818	0.03	0.0039	0.233	2.2e-14	0.00032168	74.0134	84.5753
Standing height	iRBD	rs8413	C	T	9	139323311	0.023	0.003	0.525	2.6e-14	0.000263839	66.7419	84.5753
Standing height	iRBD	rs862034	G	A	14	74990746	0.028	0.003	0.51	6.4e-20	0.000391843	98.4719	84.5753
Standing height	iRBD	rs888403	G	A	18	2766938	0.019	0.0033	0.367	9.3e-09	0.000167729	41.7655	84.5753
Standing height	iRBD	rs897080	T	C	2	44774202	-0.028	0.0034	0.746	1.6e-16	0.000297111	74.3185	84.5753
Standing height	iRBD	rs9217	C	T	17	7363088	0.028	0.003	0.392	4.6e-20	0.000373711	94.5494	84.5753
Standing height	iRBD	rs927381	T	C	14	55265180	0.022	0.003	0.593	4.1e-13	0.000233628	58.9331	84.5753
Standing height	iRBD	rs9291926	G	T	5	67599656	-0.019	0.0031	0.517	3.4e-10	0.000180291	45.3055	84.5753
Standing height	iRBD	rs9292468	C	T	5	32819073	-0.036	0.003	0.525	1.5e-33	0.00064638	163.65	84.5753
Standing height	iRBD	rs9359128	T	C	6	76250456	0.044	0.0045	0.136	5.9e-22	0.000454975	115.254	84.5753
Standing height	iRBD	rs9389986	A	T	6	142661114	-0.052	0.0033	0.254	1.9e-56	0.00102473	259.742	84.5753
Standing height	iRBD	rs9479130	C	A	6	152168456	0.031	0.003	0.408	5.1e-25	0.000464232	116.934	84.5753
Standing height	iRBD	rs955748	G	A	4	184215675	0.028	0.0034	0.681	3.1e-16	0.000340631	86.2699	84.5753
Standing height	iRBD	rs9568328	T	A	13	50347308	0.051	0.0063	0.01	3.7e-16	5.15e-05	12.2321	84.5753
Standing height	iRBD	rs958225	A	T	9	78759705	0.046	0.0079	0.058	6.8e-09	0.00023122	54.1177	84.5753
Standing height	iRBD	rs960006	C	T	16	4911195	0.02	0.0033	0.526	1e-09	0.000199459	39.4549	84.5753
Standing height	iRBD	rs9600340	A	G	13	75079414	-0.019	0.003	0.458	1.8e-10	0.000179226	45.3621	84.5753
Standing height	iRBD	rs9650315	T	G	8	57155598	-0.061	0.0045	0.125	1.5e-41	0.000813969	205.982	84.5753
Standing height	iRBD	rs9782976	C	T	1	146825049	0.028	0.005	0.875	1.9e-08	0.0001715	43.4162	84.5753
Standing height	iRBD	rs9816693	C	G	3	38047954	0.031	0.004	0.155	3.2e-15	0.000251734	63.7453	84.5753
Standing height	iRBD	rs981938	A	G	2	218275818	0.026	0.0031	0.658	1.3e-17	0.000304249	77.0495	84.5753
Standing height	iRBD	rs9825936	T	C	3	191080723	0.019	0.0034	0.28	1.2e-08	0.000145555	36.8605	84.5753
Standing height	iRBD	rs9834893	C	G	3	114574749	-0.038	0.0058	0.933	6.6e-11	0.000180532	45.7221	84.5753
Standing height	iRBD	rs9893629	C	T	17	45800177	-0.02	0.0036	0.317	1e-08	0.000173209	41.9565	84.5753
Standing height	iRBD	rs989393	C	T	9	101743336	-0.022	0.0032	0.3	3.3e-11	0.00020328	51.4409	84.5753
Standing height	iRBD	rs991946	T	C	6	166329862	-0.021	0.0029	0.5	8.4e-13	0.0002205	55.4413	84.5753
Standing height	iRBD	rs9920547	G	A	15	100519833	0.031	0.0034	0.708	4.2e-20	0.000397347	99.561	84.5753
Standing height	iRBD	rs997400	T	C	2	232332847	-0.026	0.0029	0.475	1e-18	0.000337155	85.302	84.5753
Standing height	iRBD	rs9977276	G	T	21	47436327	0.022	0.0035	0.75	2.9e-10	0.0001815	45.9046	84.5753
Standing height	iRBD	rs9993613	G	T	4	73476014	-0.03	0.0029	0.491	4.5e-24	0.000449854	113.654	84.5753
Standing height	iRBD	rs999474	A	G	17	46987665	0.022	0.003	0.457	1.1e-13	0.00024021	60.8214	84.5753
Weight	iRBD	rs1006353	G	A	13	28047269	-0.039	0.007	0.7167	2.05e-08	0.000617651	41.7673	69.03
Weight	iRBD	rs10938397	G	A	4	45182527	0.044	0.0065	0.4333	1.78e-11	0.000950774	64.3173	69.03
Weight	iRBD	rs1421085	C	T	16	53800954	0.069	0.0063	0.45	5.35e-28	0.00235669	159.623	69.03
Weight	iRBD	rs2867131	C	T	2	610603	0.073	0.0082	0.8917	7.67e-19	0.00102925	69.6359	69.03
Weight	iRBD	rs4129299	G	A	3	85724064	0.039	0.0071	0.3	3.39e-08	0.00063882	43.2054	69.03
Weight	iRBD	rs543874	G	A	1	177889480	0.054	0.0079	NA	5.78e-12	NA	NA	NA
Weight	iRBD	rs6567160	C	T	18	57829135	0.058	0.0073	0.2833	1.62e-15	0.00136606	92.4583	69.03
Weight	iRBD	rs6763931	A	G	3	141102833	0.036	0.0061	0.4833	2.23e-09	0.000647277	43.7402	69.03
Weight	iRBD	rs7970350	T	C	12	66360164	-0.034	0.0061	0.4917	3.72e-08	0.000577841	39.0783	69.03
Weight	iRBD	rs806794	G	A	6	26200677	-0.05	0.007	0.275	6.7e-13	0.000996875	67.445	69.03
Body mass index	iRBD	rs10009336	T	C	4	44480783	-0.014	0.0022	0.1638	2.2e-10	5.37e-05	42.6748	77.1458
Body mass index	iRBD	rs1006896	C	A	3	88104411	-0.0234	0.0027	0.1061	5.5e-18	0.000103864	71.8701	77.1458
Body mass index	iRBD	rs10132280	A	C	14	25928179	-0.0223	0.0018	0.3017	5.6e-35	0.000209535	164.85	77.1458
Body mass index	iRBD	rs10169594	C	T	2	41637688	0.0121	0.0018	0.3596	2e-11	6.74e-05	46.2425	77.1458
Body mass index	iRBD	rs10182181	G	A	2	25150296	0.0325	0.0016	0.4753	6.7e-90	0.000526836	417.532	77.1458
Body mass index	iRBD	rs10192119	G	T	2	164581241	0.0166	0.0022	0.1673	3e-14	7.68e-05	61.0705	77.1458
Body mass index	iRBD	rs10197031	C	T	2	105454590	0.0166	0.0019	0.2834	1.9e-18	0.000111924	77.4015	77.1458
Body mass index	iRBD	rs10243319	C	T	7	147674678	-0.0107	0.0018	0.3939	1.2e-09	5.47e-05	37.7736	77.1458
Body mass index	iRBD	rs10247983	A	G	7	114590228	0.0201	0.0033	0.9213	1.7e-09	5.86e-05	39.3964	77.1458
Body mass index	iRBD	rs10248136	T	C	7	39077397	-0.0097	0.0017	0.5142	2e-08	4.7e-05	32.2902	77.1458
Body mass index	iRBD	rs10269783	A	G	7	49616203	0.0133	0.0017	0.3896	1.4e-15	8.41e-05	66.5169	77.1458
Body mass index	iRBD	rs10408324	T	C	19	51774806	-0.0124	0.0019	0.2744	9.5e-11	6.12e-05	42.2954	77.1458
Body mass index	iRBD	rs10478110	C	A	5	112445734	0.01	0.0017	0.4348	9.6e-09	4.91e-05	33.4451	77.1458
Body mass index	iRBD	rs1048932	A	C	11	115044850	-0.016	0.0017	0.4162	3.8e-22	0.000124405	98.9344	77.1458
Body mass index	iRBD	rs10492229	T	C	12	110602173	0.0142	0.0019	0.2268	7.7e-14	7.07e-05	56.2152	77.1458
Body mass index	iRBD	rs10510419	T	G	3	12426936	-0.0177	0.0023	0.1416	2.2e-14	7.62e-05	60.1192	77.1458
Body mass index	iRBD	rs10518694	A	C	15	53072673	0.0146	0.0025	0.1424	3.3e-09	5.21e-05	35.9542	77.1458
Body mass index	iRBD	rs1064213	A	G	2	198950240	0.012	0.0017	0.492	2.4e-12	7.2e-05	49.8562	77.1458
Body mass index	iRBD	rs10733051	G	A	1	167280354	-0.0097	0.0016	0.4802	2.9e-09	4.7e-05	36.7297	77.1458
Body mass index	iRBD	rs10742752	C	T	11	45438374	0.0124	0.0017	0.6159	1.1e-13	7.27e-05	57.6726	77.1458
Body mass index	iRBD	rs10747488	A	C	1	98299475	-0.0123	0.002	0.7601	1.2e-09	5.52e-05	38.0337	77.1458
Body mass index	iRBD	rs10750215	T	G	11	122505344	0.0108	0.0017	0.3883	1.3e-10	5.54e-05	43.7145	77.1458
Body mass index	iRBD	rs1075901	C	T	17	15943910	0.0121	0.0016	0.5639	1.2e-13	7.2e-05	57.2362	77.1458
Body mass index	iRBD	rs10768994	C	T	11	43936945	-0.0114	0.0017	0.4337	6.4e-12	6.38e-05	50.5423	77.1458
Body mass index	iRBD	rs10795422	G	A	10	16759312	0.0139	0.0019	0.6905	9.3e-14	8.26e-05	57.16	77.1458
Body mass index	iRBD	rs10811871	G	A	9	23200766	-0.0108	0.0018	0.3829	1.6e-09	5.51e-05	37.8358	77.1458
Body mass index	iRBD	rs10832778	G	C	11	17394073	0.0125	0.0017	0.6222	1.3e-13	7.35e-05	57.5252	77.1458
Body mass index	iRBD	rs10858334	G	C	9	137989785	0.0143	0.0026	0.1415	2.7e-08	4.97e-05	33.4196	77.1458
Body mass index	iRBD	rs10867256	T	C	9	81367391	-0.0118	0.0017	0.553	8.7e-12	6.88e-05	47.4663	77.1458
Body mass index	iRBD	rs10878946	T	C	12	69642315	-0.0141	0.0019	0.714	3.6e-13	8.12e-05	55.6807	77.1458
Body mass index	iRBD	rs10914462	G	A	1	32125943	-0.0112	0.0017	0.4255	1.5e-10	6.13e-05	42.3067	77.1458
Body mass index	iRBD	rs10915840	A	G	1	225668524	-0.0118	0.0019	0.283	1.3e-09	5.65e-05	38.7011	77.1458
Body mass index	iRBD	rs10920678	G	A	1	190239907	-0.0155	0.0016	0.5709	1.5e-21	0.00011771	92.8393	77.1458
Body mass index	iRBD	rs10938397	G	A	4	45182527	0.0324	0.0016	0.4317	3.4e-86	0.000515086	408.94	77.1458
Body mass index	iRBD	rs10942267	G	A	5	80841914	-0.0156	0.0019	0.3088	3.9e-17	0.000103887	71.5939	77.1458
Body mass index	iRBD	rs10953740	G	A	7	113460282	-0.0153	0.0017	0.5534	1e-18	0.00011571	79.203	77.1458
Body mass index	iRBD	rs10962550	C	G	9	16720329	0.0182	0.0022	0.1801	6.2e-16	9.78e-05	67.5619	77.1458
Body mass index	iRBD	rs10968114	C	A	9	27800007	-0.0113	0.0017	0.4681	6.1e-11	6.36e-05	43.6236	77.1458
Body mass index	iRBD	rs10971709	T	C	9	33804813	0.0132	0.0021	0.2062	6.2e-10	5.7e-05	39.2633	77.1458
Body mass index	iRBD	rs10984756	G	C	9	122651784	0.0174	0.0029	0.1048	1.1e-09	5.68e-05	39.1949	77.1458
Body mass index	iRBD	rs11030618	T	C	11	29243293	0.011	0.0017	0.5679	2.4e-10	5.94e-05	40.9778	77.1458
Body mass index	iRBD	rs11066188	A	G	12	112610714	-0.012	0.0017	0.4181	8.1e-13	7.01e-05	55.5507	77.1458
Body mass index	iRBD	rs11084553	G	A	19	31019780	-0.021	0.0024	0.1518	1.8e-18	0.000113563	78.4927	77.1458
Body mass index	iRBD	rs11105839	A	T	12	91237920	-0.0109	0.0017	0.3799	1.1e-10	5.6e-05	43.7529	77.1458
Body mass index	iRBD	rs11115176	C	T	12	82465797	-0.0121	0.0019	0.2399	2e-10	5.34e-05	42.3116	77.1458
Body mass index	iRBD	rs11118308	G	A	1	219633869	-0.0101	0.0016	0.4703	4.8e-10	5.08e-05	40.3888	77.1458
Body mass index	iRBD	rs1112613	A	G	13	53651850	-0.0133	0.0023	0.1762	3.4e-09	5.14e-05	35.066	77.1458
Body mass index	iRBD	rs11150911	C	A	18	73498528	-0.0133	0.0018	0.7191	4.7e-13	7.15e-05	55.8667	77.1458
Body mass index	iRBD	rs11165643	T	C	1	96924097	0.0206	0.0017	0.5828	1.4e-35	0.000206361	163.607	77.1458
Body mass index	iRBD	rs11170468	C	A	12	39430048	-0.0123	0.0019	0.2326	1.9e-10	5.4e-05	42.9542	77.1458
Body mass index	iRBD	rs11173522	A	C	12	60953472	0.0128	0.0021	0.2078	1.1e-09	5.39e-05	37.3081	77.1458
Body mass index	iRBD	rs11185111	A	G	1	107962328	-0.0129	0.0019	0.3042	7.7e-12	7.04e-05	48.3646	77.1458
Body mass index	iRBD	rs11251352	G	A	10	2585792	0.0109	0.0018	0.5988	7e-10	5.71e-05	39.437	77.1458
Body mass index	iRBD	rs11496125	T	C	7	103417557	0.0169	0.0017	0.4212	3e-22	0.000139258	95.3454	77.1458
Body mass index	iRBD	rs11505821	T	A	7	76818677	0.0311	0.0035	0.0601	2.7e-19	0.000109271	82.8718	77.1458
Body mass index	iRBD	rs11538	G	A	22	18220831	0.0135	0.0023	0.1805	3.3e-09	5.39e-05	37.3311	77.1458
Body mass index	iRBD	rs1158805	A	C	18	40736590	-0.0137	0.0018	0.3766	1.2e-14	8.81e-05	60.9706	77.1458
Body mass index	iRBD	rs11609659	C	T	12	108296260	-0.0154	0.002	0.2371	2.2e-14	8.58e-05	58.276	77.1458
Body mass index	iRBD	rs11611246	T	G	12	939480	0.024	0.002	0.21	5e-32	0.000191117	149.065	77.1458
Body mass index	iRBD	rs11615578	T	C	12	121714935	0.013	0.002	0.2474	8.1e-11	6.29e-05	42.1315	77.1458
Body mass index	iRBD	rs11656076	A	G	17	31464270	-0.0142	0.0021	0.2254	5.6e-12	7.04e-05	48.6769	77.1458
Body mass index	iRBD	rs11672660	T	C	19	46180184	-0.034	0.0021	0.2049	1.7e-60	0.000376662	289.545	77.1458
Body mass index	iRBD	rs11713193	A	G	3	49924424	0.0239	0.0017	0.5073	2.4e-44	0.000285544	197.698	77.1458
Body mass index	iRBD	rs11736228	T	A	4	147376805	-0.0139	0.002	0.2587	4.1e-12	7.41e-05	51.2535	77.1458
Body mass index	iRBD	rs11738695	A	C	5	108699161	0.0097	0.0017	0.586	2e-08	4.57e-05	31.5651	77.1458
Body mass index	iRBD	rs11739877	T	C	5	105876806	0.0117	0.0018	0.6118	6.6e-11	6.5e-05	45.0338	77.1458
Body mass index	iRBD	rs11781699	C	T	8	118863061	0.0132	0.0021	0.1896	3.1e-10	5.35e-05	42.0155	77.1458
Body mass index	iRBD	rs11855853	T	C	15	78012618	-0.0145	0.002	0.2649	2.4e-13	8.19e-05	55.8949	77.1458
Body mass index	iRBD	rs1187352	C	T	9	87293457	0.0119	0.0018	0.6518	6e-11	6.43e-05	44.26	77.1458
Body mass index	iRBD	rs11880870	G	A	19	18830704	-0.0189	0.0017	0.4801	1e-28	0.000178322	127.942	77.1458
Body mass index	iRBD	rs11889536	G	A	2	220163543	-0.0189	0.0024	0.1493	6.4e-15	9.07e-05	62.522	77.1458
Body mass index	iRBD	rs11945861	A	G	4	65700865	-0.0148	0.002	0.2369	5e-13	7.92e-05	54.0511	77.1458
Body mass index	iRBD	rs11951673	T	C	5	95861012	-0.0123	0.0017	0.3941	1.1e-13	7.23e-05	57.2474	77.1458
Body mass index	iRBD	rs12033257	G	A	1	112318484	-0.0146	0.0018	0.3835	2.4e-15	0.000100794	66.942	77.1458
Body mass index	iRBD	rs12041258	C	T	1	195047936	-0.0146	0.002	0.2287	9.5e-13	7.52e-05	51.7875	77.1458
Body mass index	iRBD	rs12044597	G	A	1	1708801	0.0143	0.0016	0.5029	1.7e-18	0.000102242	80.6894	77.1458
Body mass index	iRBD	rs12049202	T	C	1	77967523	0.024	0.0022	0.203	1e-28	0.000186383	128.92	77.1458
Body mass index	iRBD	rs12098284	T	C	10	76047464	0.0178	0.0026	0.1241	1.8e-11	6.89e-05	47.2666	77.1458
Body mass index	iRBD	rs12150665	C	T	17	34914787	-0.0162	0.0017	0.4058	1.6e-22	0.000126562	100.693	77.1458
Body mass index	iRBD	rs1218822	A	G	13	28011963	0.0168	0.0017	0.6663	1.9e-22	0.000125509	99.7556	77.1458
Body mass index	iRBD	rs12299814	A	C	12	90216146	-0.0157	0.002	0.2525	5.2e-15	9.3e-05	64.0185	77.1458
Body mass index	iRBD	rs12328930	C	T	2	175079125	0.0098	0.0017	0.4235	1.8e-08	4.69e-05	32.384	77.1458
Body mass index	iRBD	rs12334877	A	G	8	67194171	-0.0144	0.0022	0.198	7.7e-11	6.59e-05	45.0364	77.1458
Body mass index	iRBD	rs12364470	G	T	11	134601012	0.0178	0.0022	0.1626	1.1e-15	8.63e-05	67.9456	77.1458
Body mass index	iRBD	rs12369179	T	C	12	122963550	-0.0359	0.0031	0.08782	2.5e-31	0.000206487	139.254	77.1458
Body mass index	iRBD	rs12416812	A	G	11	888632	0.0111	0.0016	0.5088	6.1e-12	6.16e-05	48.8613	77.1458
Body mass index	iRBD	rs1241986	A	G	18	6873954	-0.0139	0.0024	0.8479	1.1e-08	4.98e-05	34.2759	77.1458
Body mass index	iRBD	rs12422552	C	G	12	14413931	-0.0134	0.002	0.2663	1.6e-11	7.02e-05	48.386	77.1458
Body mass index	iRBD	rs12429545	A	G	13	54102206	0.0316	0.0025	0.1248	9.6e-38	0.000218135	169.946	77.1458
[truncated: 1,643 more rows]

## Sheet: S7
Supplementary Tables S7: All the results of forward MR analyses in the validation cohort.
[truncated: 77 more rows]

[truncated: 13 more sheets: S8, S9, S10, S11, S12, S13, S14, S15, S16, S17, S18, S19, S20]
